# Supplementary material for: Sharp zero-phonon lines of single organic molecules on a hexagonal boron-nitride surface
Source: Nat Commun. 2023 Dec 2;14:7960. doi: 10.1038/s41467-023-42865-4 (PMC10693553; doi:10.1038/s41467-023-42865-4)
Supplement: Supplementary file 3 — Source Data [file 41467_2023_42865_MOESM3_ESM.xlsx]

## Sheet: Figure 1a
	X positions
Y Positions	-25	-24.75	-24.5	-24.25	-24	-23.75	-23.5	-23.25	-23	-22.75	-22.5	-22.25	-22	-21.75	-21.5	-21.25	-21	-20.75	-20.5	-20.25	-20	-19.75	-19.5	-19.25	-19	-18.75	-18.5	-18.25	-18	-17.75	-17.5	-17.25	-17	-16.75	-16.5	-16.25	-16	-15.75	-15.5	-15.25	-15	-14.75	-14.5	-14.25	-14	-13.75	-13.5	-13.25	-13
25	18	32	36	33	50	83	55	24	12	8	9	16	9	13	19	19	6	9	11	14	30	34	46	29	26	20	23	7	9	12	12	15	11	11	11	11	18	29	38	35	40	20	17	18	14	12	18	29	42
24.75	60	49	62	41	88	86	27	17	12	9	13	8	10	23	16	15	23	9	10	19	34	42	37	36	38	28	16	12	10	2	11	7	15	11	11	19	17	30	20	21	25	25	20	21	12	16	36	33	53
24.5	57	71	84	86	75	57	24	18	15	19	26	24	15	9	23	32	32	25	16	20	24	32	33	23	37	27	22	10	13	9	11	12	10	11	10	20	31	35	23	15	13	16	17	13	28	34	31	39	32
24.25	57	66	97	86	49	16	17	10	18	23	24	33	22	19	45	83	82	44	16	10	21	17	21	23	29	19	14	12	4	13	10	14	11	13	12	31	46	31	29	22	10	11	10	16	21	32	32	27	18
24	42	51	70	83	39	17	6	18	28	39	26	29	14	30	62	72	46	16	17	13	11	21	21	15	14	24	21	18	6	11	8	7	15	18	16	22	44	33	21	10	12	11	14	19	14	25	22	21	19
23.75	24	33	36	42	26	8	14	17	16	26	15	17	19	38	46	41	42	27	16	18	23	6	7	11	11	26	10	13	15	10	9	15	12	9	15	20	34	24	21	15	17	21	20	19	10	25	10	14	11
23.5	18	11	23	15	14	28	13	15	11	18	13	28	41	39	32	30	39	40	29	22	5	14	13	14	18	28	14	16	16	11	14	13	15	9	30	44	30	14	21	16	15	14	15	10	20	18	8	18	21
23.25	15	13	16	23	24	14	20	21	19	12	21	24	42	41	27	26	49	37	22	12	10	9	19	12	19	22	27	7	14	19	7	13	12	19	28	30	34	23	17	14	16	14	20	9	15	16	19	20	12
23	10	17	22	17	8	29	34	29	33	20	24	25	34	36	18	74	67	58	25	20	19	40	24	27	16	14	16	16	11	9	15	15	14	20	18	26	34	38	15	15	20	25	12	22	37	16	30	23	16
22.75	15	14	16	21	34	65	90	45	36	35	42	64	51	23	29	73	75	54	42	37	31	38	32	28	26	11	13	11	15	28	22	19	17	15	17	40	26	21	25	23	14	18	29	48	57	44	29	15	11
22.5	18	9	17	22	56	98	87	55	56	52	60	50	37	26	21	26	41	32	25	32	37	37	34	24	15	14	13	21	39	39	24	22	15	10	14	16	34	35	20	21	28	23	52	72	49	34	23	19	13
22.25	11	11	12	36	90	94	90	58	67	79	40	34	20	20	12	26	21	29	33	20	30	34	29	30	21	26	39	68	53	35	20	18	16	11	11	18	9	20	16	15	31	48	57	86	56	30	15	14	18
22	9	11	11	43	101	109	80	69	70	48	36	26	14	14	6	13	22	25	17	16	21	36	43	24	35	69	74	65	58	25	20	12	20	16	6	6	6	17	17	15	23	71	54	67	31	16	26	12	14
21.75	15	16	21	35	52	53	43	35	28	27	19	15	11	9	10	17	21	18	17	32	31	39	35	31	51	90	99	58	41	20	11	13	10	13	16	14	10	14	7	19	61	72	80	42	18	14	15	12	14
21.5	17	15	22	35	33	23	28	22	20	20	16	12	11	9	10	12	10	13	19	26	21	44	42	31	27	58	52	39	23	12	10	18	14	17	10	19	14	24	21	15	59	84	52	43	24	24	9	15	16
21.25	13	13	46	59	46	19	21	13	14	13	10	17	20	11	10	7	14	13	10	13	17	16	20	25	27	19	27	17	18	7	11	6	6	18	30	19	14	12	20	26	41	43	41	20	13	13	22	20	20
21	31	57	107	83	35	11	8	13	9	12	12	14	12	9	11	23	12	25	14	15	17	11	11	12	17	14	18	16	7	14	5	19	20	32	35	30	21	17	17	18	23	40	23	33	21	17	10	19	16
20.75	58	65	106	81	44	12	11	9	14	11	9	7	17	9	15	18	15	14	15	9	17	8	11	5	9	14	23	12	8	10	15	10	16	34	32	32	31	23	10	16	26	39	20	14	20	20	17	12	17
20.5	40	49	68	32	21	14	11	9	9	6	7	6	8	14	7	7	7	7	12	15	15	10	6	7	5	7	20	18	12	8	20	3	10	18	32	25	19	14	21	21	24	23	22	26	21	21	20	11	19
20.25	47	41	31	24	23	26	19	14	10	17	16	10	11	7	10	11	11	10	5	14	6	11	12	14	14	8	9	9	11	14	17	18	20	12	23	20	29	18	17	20	13	15	34	20	21	19	15	22	45
20	38	20	15	16	21	14	6	8	10	9	9	11	7	9	16	8	4	7	8	5	14	11	8	6	12	9	9	11	9	14	16	19	18	28	33	21	26	9	8	17	11	11	13	7	11	41	38	47	32
19.75	12	20	14	12	15	9	8	7	12	10	13	13	5	10	11	10	8	11	8	13	9	11	12	12	7	13	7	11	17	12	24	29	33	34	40	35	20	10	13	9	22	10	13	15	13	14	16	23	34
19.5	11	9	18	11	16	11	11	14	14	11	15	12	13	9	12	5	8	8	16	12	7	8	9	11	11	15	15	14	15	17	28	28	38	30	27	22	17	16	20	15	10	14	14	16	9	16	20	17	38
19.25	18	12	16	11	15	14	13	16	18	10	12	16	7	11	10	9	15	8	18	8	18	16	16	17	11	12	15	14	18	16	23	23	32	16	29	40	33	16	21	28	23	10	11	17	12	32	30	23	34
19	17	14	6	12	14	13	17	19	22	11	17	22	16	20	10	12	13	18	15	18	16	18	13	14	12	7	5	13	19	15	15	17	14	21	36	46	46	46	55	50	32	13	10	11	16	25	25	35	21
18.75	18	8	19	10	14	20	14	17	28	19	23	19	19	17	19	15	14	14	20	19	27	29	24	26	13	11	13	10	18	10	14	12	9	36	59	76	63	59	95	64	38	16	17	8	13	18	24	29	45
18.5	7	15	10	13	10	31	37	19	22	25	25	20	17	27	17	17	20	10	15	30	51	52	32	25	19	13	10	9	9	11	11	11	17	47	50	57	63	46	50	35	22	11	21	9	14	16	21	20	34
18.25	18	19	19	14	29	33	39	25	22	30	25	26	34	29	29	23	13	4	16	51	81	74	40	36	43	27	12	9	8	7	15	12	13	27	35	42	39	28	35	28	23	15	23	12	14	17	12	29	21
18	11	20	14	21	32	20	34	26	38	50	38	27	32	32	23	20	18	19	20	42	51	40	78	84	91	27	26	11	11	14	6	14	22	11	18	23	21	21	17	23	21	20	13	20	12	7	20	24	19
17.75	11	12	12	29	40	67	62	53	90	56	35	43	26	29	36	26	23	10	15	35	39	34	128	172	127	55	30	26	16	9	15	10	16	15	11	20	11	18	16	11	13	10	17	19	16	19	16	19	34
17.5	23	20	29	22	67	90	59	103	72	81	44	29	25	49	51	29	23	21	13	16	22	54	105	148	101	39	27	11	18	12	18	12	13	23	25	21	18	14	23	23	17	19	21	10	11	23	27	13	17
17.25	25	19	34	38	49	40	58	181	222	116	67	31	83	158	112	37	23	13	9	14	13	26	62	93	70	44	20	22	24	19	16	20	42	50	42	24	13	13	7	14	36	44	33	25	16	17	23	22	36
17	44	41	37	30	25	33	82	221	225	128	68	46	117	166	116	42	17	10	10	11	16	21	33	34	35	31	40	25	16	10	7	40	44	53	43	20	17	17	18	43	75	78	41	15	18	7	21	32	35
16.75	26	22	33	15	13	46	69	132	96	60	35	51	93	89	68	39	25	13	9	12	12	7	21	28	52	66	51	24	22	14	18	24	48	34	22	21	12	10	32	59	74	55	36	25	15	15	18	20	32
16.5	12	8	16	15	30	59	86	39	25	13	19	37	49	43	29	15	14	10	13	3	13	21	25	22	61	51	30	15	7	18	13	13	27	23	13	16	16	13	28	41	43	34	20	14	8	11	9	19	35
16.25	11	15	12	15	26	61	65	73	36	14	27	31	33	27	29	26	25	10	6	10	9	11	20	20	58	48	41	25	25	27	26	24	24	18	16	15	11	17	12	21	19	23	16	12	8	16	12	21	36
16	9	10	10	11	22	60	51	36	37	38	20	26	24	25	25	29	30	39	32	20	11	18	12	21	29	38	34	15	21	26	27	29	20	17	21	22	19	11	6	10	6	9	9	11	15	12	7	25	26
15.75	15	6	12	18	33	57	39	24	24	31	24	17	11	13	42	35	53	49	36	16	16	6	16	14	19	19	17	38	56	44	43	25	25	28	24	21	17	18	14	12	7	11	14	8	20	9	15	24	21
15.5	13	3	20	22	20	30	34	15	24	18	39	29	36	48	50	57	82	79	49	17	13	11	16	9	30	26	31	59	73	73	43	22	42	32	37	30	27	31	19	15	10	8	9	18	12	17	23	11	25
15.25	18	16	17	13	11	24	22	25	15	17	17	24	28	29	62	78	67	45	39	26	14	13	17	26	18	37	42	48	53	55	50	55	56	53	49	52	49	30	21	15	8	12	8	15	14	11	17	14	24
15	11	16	16	14	22	29	34	24	15	25	21	24	16	17	21	35	35	36	21	19	17	17	15	17	25	19	38	21	36	48	56	69	49	51	50	48	35	31	21	14	11	11	17	11	12	8	10	15	19
14.75	23	25	23	15	17	21	21	13	13	25	28	25	25	28	24	22	28	18	13	22	19	25	19	34	43	40	32	18	30	41	53	50	48	32	36	34	28	20	17	14	11	12	16	13	16	16	20	14	16
14.5	15	32	22	22	20	38	30	29	32	51	31	27	25	16	33	45	38	25	13	16	25	25	20	46	50	48	34	22	22	34	29	37	17	27	20	20	12	26	27	18	12	6	12	6	9	10	15	8	8
14.25	37	44	38	37	26	61	41	32	53	35	38	20	16	32	73	61	61	26	22	23	21	23	40	96	77	45	47	30	35	22	15	9	18	14	15	11	11	28	26	32	16	20	18	11	21	13	19	11	11
14	57	66	60	45	33	37	28	23	38	49	24	15	17	38	67	85	53	27	17	20	18	20	73	116	86	64	45	45	34	17	13	20	15	14	17	19	13	20	27	16	18	12	15	16	17	16	9	11	11
13.75	119	144	143	56	21	50	36	26	24	13	13	13	19	26	44	52	25	31	18	18	16	45	96	80	74	54	40	29	32	21	10	19	19	14	19	22	21	22	19	13	17	15	14	19	18	9	21	13	12
13.5	227	204	166	69	50	30	17	35	22	10	16	11	17	18	15	19	23	18	34	27	25	36	58	65	54	44	35	26	27	16	15	8	24	14	20	25	18	15	18	7	4	14	17	15	16	21	10	16	19
13.25	190	179	149	107	66	27	36	30	21	17	6	8	14	11	12	15	16	40	42	40	20	21	15	31	46	49	35	20	13	18	19	23	23	29	19	25	27	18	11	13	13	15	13	16	18	12	30	22	29
13	170	158	136	84	39	37	37	37	33	12	13	12	12	12	14	16	19	48	49	36	34	14	24	32	31	47	33	28	13	21	29	35	37	33	51	57	37	23	19	10	15	13	10	13	30	17	17	33	29
12.75	107	101	86	63	36	36	71	61	37	22	11	12	11	14	13	21	35	32	46	23	24	18	15	16	27	27	21	21	16	20	18	53	54	61	104	92	53	39	22	25	19	18	16	12	12	22	40	26	26
12.5	46	65	61	35	26	48	82	50	32	13	21	7	15	35	41	45	31	19	25	17	25	16	16	15	20	10	14	17	27	14	24	64	59	86	105	88	50	26	25	18	22	18	13	9	15	22	34	54	25
12.25	30	36	29	30	19	69	60	39	16	12	12	15	24	59	49	36	22	18	9	10	13	19	12	18	10	9	14	21	28	26	34	40	51	59	70	65	35	21	18	28	21	27	18	12	18	36	48	26	22
12	15	18	17	12	34	54	58	49	18	17	9	18	21	44	24	25	25	17	12	19	15	11	17	9	10	12	16	19	23	22	29	26	36	37	32	34	22	18	24	23	28	24	33	30	21	34	41	15	44
11.75	16	13	15	24	23	39	42	23	16	13	14	10	16	20	14	16	19	24	18	19	8	12	9	8	7	16	12	13	16	36	35	29	30	20	27	38	19	23	31	25	17	45	51	48	34	33	24	31	29
11.5	10	12	23	26	23	22	45	24	16	17	13	8	15	18	13	10	25	46	40	26	17	6	15	15	11	13	12	19	24	42	46	23	16	24	31	24	54	65	47	46	34	76	94	55	38	16	28	15	28
11.25	12	18	17	23	24	27	35	20	10	13	15	17	23	21	10	16	25	35	29	18	18	9	12	10	12	9	9	18	29	21	31	17	23	23	20	59	109	110	78	48	42	78	90	81	43	28	19	23	31
11	18	11	31	18	16	21	17	13	4	12	13	22	8	22	19	12	15	22	24	21	13	15	8	10	16	11	7	17	19	19	25	26	20	18	37	75	126	136	75	44	37	58	59	46	32	22	16	27	35
10.75	16	13	14	14	24	16	15	8	8	15	11	9	10	20	16	17	21	15	13	12	12	23	11	12	13	17	21	23	20	20	17	14	16	27	39	96	134	108	64	42	22	23	24	28	21	19	17	15	23
10.5	21	17	18	24	8	18	13	11	15	17	13	13	10	10	27	28	28	27	21	17	25	22	24	13	11	30	18	26	21	29	9	23	28	18	48	82	126	96	57	37	19	36	21	39	23	29	21	19	14
10.25	36	34	35	15	12	28	16	18	13	15	12	15	19	22	18	23	30	16	13	41	24	25	20	18	20	25	16	29	42	38	28	18	28	36	30	70	92	60	61	41	38	49	18	25	38	39	27	18	21
10	72	94	69	39	29	20	18	16	8	13	12	17	23	20	23	27	18	21	19	51	34	52	55	66	34	27	30	58	47	43	21	21	45	26	27	40	74	85	80	51	27	27	50	51	46	52	42	43	36
9.75	79	64	70	39	29	16	12	13	17	11	25	20	18	41	47	35	28	15	31	49	40	47	58	69	56	25	43	39	43	43	36	47	40	37	39	46	85	132	100	71	32	22	32	52	62	85	84	63	42
9.5	61	50	46	35	29	26	17	13	14	15	15	16	27	51	41	56	29	12	34	49	58	33	45	57	48	50	30	45	46	34	46	46	47	36	43	28	107	150	132	65	49	25	52	123	130	84	82	85	47
9.25	21	22	20	16	19	12	15	12	18	13	18	19	46	75	56	42	31	29	51	89	60	66	33	59	85	52	29	26	20	25	37	39	43	33	20	46	113	148	117	62	37	66	195	288	146	97	51	35	19
9	10	11	14	12	13	7	9	9	10	18	24	24	37	67	64	58	35	32	47	66	64	60	74	119	96	77	45	23	20	23	36	38	39	22	35	50	96	126	85	34	43	80	151	345	244	106	53	23	21
8.75	15	15	13	17	21	11	7	6	9	13	15	25	31	59	66	58	30	28	47	40	45	49	51	87	93	60	31	19	19	22	30	24	40	34	37	39	59	68	45	46	41	82	147	170	163	98	39	21	15
8.5	12	16	17	5	9	10	15	11	9	8	15	18	36	54	41	34	20	19	25	15	20	24	32	55	41	42	19	14	13	12	23	29	35	32	23	24	31	29	26	30	53	75	136	267	260	125	81	38	19
8.25	15	12	17	8	12	14	12	20	11	19	18	23	43	54	48	36	20	13	13	13	16	16	16	20	22	17	10	14	8	12	13	14	32	29	18	27	9	24	37	51	54	111	249	368	363	230	91	33	14
8	20	9	8	13	22	21	18	10	9	14	18	25	36	29	35	17	11	14	7	12	13	22	14	14	15	14	13	10	13	8	13	10	24	19	16	11	15	24	39	16	57	73	155	318	303	223	111	34	19
7.75	11	13	7	13	29	36	15	23	24	19	10	25	54	58	40	13	9	7	13	12	20	9	12	9	17	13	10	14	13	16	5	12	11	9	12	6	8	15	20	41	73	79	128	181	161	112	63	33	17
7.5	14	14	9	18	26	24	18	20	15	14	10	39	73	55	28	16	12	10	13	17	16	11	8	10	8	14	13	11	12	17	12	5	10	6	12	10	13	12	23	21	31	35	51	73	63	39	24	22	14
7.25	16	11	20	14	18	20	16	10	16	11	18	34	30	39	24	15	18	12	9	11	11	14	13	8	8	14	31	9	8	10	14	18	10	16	14	16	13	11	23	15	8	15	22	25	13	24	25	18	13
7	24	25	22	24	22	18	13	15	14	16	16	23	31	20	13	17	8	26	15	11	9	14	16	14	12	6	11	5	13	14	25	20	14	9	15	28	25	23	18	16	17	14	17	13	19	28	32	21	10
6.75	17	23	15	29	18	12	14	26	13	15	8	10	17	18	14	9	22	17	16	12	23	12	19	13	13	5	15	10	17	11	19	30	10	9	19	27	27	24	19	19	30	18	24	15	20	26	34	30	15
6.5	27	31	30	35	38	15	22	25	26	14	13	8	10	16	15	24	18	18	15	21	28	35	33	15	10	7	12	8	22	10	18	15	14	15	37	36	37	20	20	42	42	19	18	14	19	29	23	28	18
6.25	59	66	57	40	27	25	24	16	19	11	8	10	14	17	36	30	28	23	13	21	51	26	11	14	22	18	12	10	13	11	13	9	15	21	20	26	31	20	31	65	49	41	25	23	18	17	24	15	22
6	65	52	38	29	22	30	23	17	15	15	9	11	14	24	48	29	26	38	33	31	40	38	27	18	17	13	19	18	8	16	19	14	15	21	25	34	20	21	41	56	49	37	29	23	23	8	22	14	23
5.75	57	54	59	42	41	54	28	29	34	13	8	8	12	16	17	27	37	36	30	52	58	74	39	26	17	31	37	33	21	16	20	30	27	26	48	59	45	33	35	31	44	49	50	39	24	10	18	12	27
5.5	67	48	52	60	64	88	54	43	21	15	9	9	12	16	14	21	22	24	32	66	81	85	55	37	14	45	54	44	27	25	32	31	50	85	83	93	70	51	19	16	26	57	53	36	21	9	18	23	28
5.25	62	78	80	86	60	53	36	33	15	11	7	9	14	13	13	25	16	24	39	71	91	96	60	37	50	68	51	59	27	41	60	54	60	90	103	87	81	43	18	23	29	23	23	31	17	28	24	16	35
5	69	71	69	51	47	37	19	22	11	20	4	12	16	12	11	19	30	40	38	78	88	81	56	53	52	59	54	54	31	27	40	49	60	46	64	46	33	20	14	15	21	21	13	20	21	23	29	24	24
4.75	64	53	59	45	37	20	22	9	15	9	13	12	16	22	12	20	18	19	45	83	95	61	65	35	35	53	53	98	93	68	56	40	58	54	35	36	27	17	18	24	16	14	16	16	14	35	31	24	10
4.5	61	82	53	30	15	11	13	12	15	12	13	17	9	10	23	30	37	47	82	104	123	50	49	44	57	73	109	129	49	38	45	44	39	26	22	21	16	15	21	29	20	16	10	7	21	25	21	20	20
4.25	56	49	42	37	11	12	14	11	12	25	19	19	15	14	18	29	37	36	47	56	56	43	33	29	43	70	75	53	48	37	27	19	17	15	11	11	10	27	44	36	33	18	11	10	7	11	17	14	14
4	43	51	29	24	20	15	14	10	13	26	28	18	16	19	12	39	32	26	32	39	43	29	20	35	25	27	40	38	34	28	19	17	10	14	16	9	18	15	43	29	31	14	9	7	11	10	8	17	26
3.75	26	32	33	28	15	25	11	20	21	30	24	19	22	27	32	35	48	24	53	45	38	22	30	18	24	27	31	27	25	16	21	19	17	26	13	12	15	19	29	38	22	17	12	13	16	13	8	20	39
3.5	23	22	18	29	17	29	40	30	28	22	30	21	12	18	30	35	47	56	54	48	33	21	26	21	23	40	24	26	23	17	23	20	17	18	19	13	9	11	31	49	35	24	13	8	11	11	14	20	55
3.25	18	18	21	21	21	31	59	79	31	24	23	14	16	28	34	49	55	47	51	32	21	17	22	41	37	47	32	30	29	21	23	27	27	30	19	25	15	30	51	67	43	19	11	17	6	12	16	18	25
3	12	19	15	13	22	50	82	91	60	22	26	15	18	30	31	36	29	44	40	18	13	19	17	40	27	41	39	38	33	13	13	44	70	55	31	24	8	28	25	44	28	23	16	10	10	13	20	17	18
2.75	11	17	14	22	20	45	101	85	54	23	20	19	14	21	28	27	31	17	25	15	12	11	13	19	19	39	27	30	22	20	28	65	89	55	39	27	20	11	26	20	14	19	8	13	24	8	15	19	20
2.5	17	10	13	15	29	20	78	83	41	20	12	14	19	23	24	29	25	15	13	6	8	15	14	14	18	19	14	27	25	17	38	47	53	72	37	26	18	18	11	10	15	11	13	11	13	15	9	19	33
2.25	46	42	26	24	36	36	50	79	69	26	22	12	8	16	14	21	11	14	13	12	16	10	12	15	12	12	15	8	18	24	35	32	68	45	41	27	37	30	23	12	9	25	16	14	11	17	18	26	26
2	22	18	8	15	18	52	82	65	57	21	11	16	12	11	13	10	13	14	11	10	8	14	12	10	18	14	19	20	29	35	30	54	61	89	41	49	28	28	39	21	17	11	21	15	14	9	23	17	21
1.75	12	14	13	15	24	47	91	103	52	39	13	17	10	11	11	13	13	12	13	11	10	10	10	9	12	11	9	16	17	38	84	106	123	112	70	62	72	59	35	35	47	23	19	25	15	13	16	20	23
1.5	13	16	27	27	34	49	57	73	37	22	15	26	21	20	15	14	19	15	9	15	18	11	15	15	11	19	13	8	27	51	146	171	141	94	67	53	54	67	54	85	64	37	26	15	11	15	21	22	17
1.25	13	19	28	27	34	30	31	35	20	13	15	22	16	21	26	15	16	10	15	14	10	11	13	8	12	16	10	21	21	82	117	110	107	60	36	37	31	58	87	69	40	29	35	19	14	20	27	19	34
1	17	20	20	25	24	26	20	28	41	36	30	18	29	24	28	19	12	16	11	16	15	11	15	13	15	9	23	16	23	44	60	59	73	50	40	36	49	57	62	57	21	41	24	32	16	23	16	23	51
0.75	18	18	14	19	38	33	46	97	53	40	15	22	40	73	47	29	17	11	17	15	22	10	17	9	23	17	9	13	23	31	35	52	44	38	26	24	33	32	36	19	33	35	34	30	21	16	15	16	42
0.5	16	6	7	13	23	21	41	41	92	88	47	44	73	73	54	26	18	10	13	15	23	28	25	16	26	22	23	30	14	20	25	33	45	50	16	26	19	13	19	22	40	61	66	38	21	22	11	24	26
0.25	12	10	17	19	13	25	43	41	33	18	17	39	57	57	35	25	15	12	13	20	40	39	52	38	25	25	22	19	22	39	51	61	45	38	22	8	27	21	19	26	20	51	37	24	24	21	9	14	18
0	21	14	8	14	16	29	30	20	21	24	29	23	40	28	22	19	18	17	14	25	41	59	62	57	22	24	24	18	25	37	50	67	55	34	28	21	16	20	16	30	33	25	32	24	24	32	11	14	8
-0.25	17	12	13	24	13	27	27	23	26	26	21	14	16	17	25	25	16	19	17	33	59	84	69	78	56	33	30	39	53	60	34	46	48	62	35	17	28	39	47	38	28	13	11	20	22	22	23	20	23
-0.5	18	19	14	9	15	50	36	32	21	25	14	10	14	10	15	16	27	15	26	26	57	131	154	101	57	37	45	48	78	82	74	64	71	32	39	32	28	59	77	51	27	22	17	16	13	17	12	15	22
-0.75	19	21	7	11	18	55	39	41	25	18	11	8	17	8	15	10	12	14	33	21	70	151	158	115	73	30	44	114	197	143	70	48	40	68	40	22	29	57	78	61	41	25	22	13	10	10	13	15	20
-1	9	11	10	17	21	38	36	30	22	10	8	15	10	15	10	12	11	17	15	38	83	144	121	100	63	25	36	98	254	184	108	97	37	35	18	21	51	52	52	53	52	40	31	30	12	18	14	11	14
-1.25	8	11	17	9	9	13	22	18	14	14	20	13	13	6	11	13	12	21	17	28	63	95	75	59	36	24	43	91	84	72	37	32	37	21	24	34	31	38	53	59	73	67	45	36	10	17	13	13	17
-1.5	8	14	9	14	16	11	14	18	10	15	16	8	16	11	9	15	9	12	15	20	36	48	42	21	18	23	56	64	48	38	35	32	21	29	22	27	20	26	38	58	87	98	74	51	35	14	10	19	13
-1.75	15	16	9	12	11	13	10	10	10	13	22	11	18	13	19	16	11	24	16	23	19	20	24	19	18	17	46	41	47	29	23	28	28	28	29	39	36	36	43	58	82	119	77	60	40	13	15	9	14
-2	10	13	13	10	11	11	6	14	19	13	12	15	8	6	14	17	14	27	21	17	34	25	20	23	21	14	26	14	24	19	38	55	55	54	42	32	60	43	20	21	41	64	85	66	38	18	17	10	18
-2.25	13	16	11	16	11	11	11	10	13	15	10	12	10	11	18	20	11	21	21	19	29	19	29	27	21	8	14	20	9	33	53	75	74	56	47	56	62	47	26	23	25	30	30	37	23	16	13	15	29
-2.5	19	14	14	13	12	6	13	22	16	10	15	11	11	6	13	16	21	19	18	30	31	34	31	28	29	21	11	19	25	30	51	66	75	65	51	33	52	39	29	18	10	21	14	21	11	31	21	30	23
-2.75	18	16	12	15	14	21	14	10	11	19	12	12	11	12	11	15	20	19	23	21	21	38	35	27	32	24	13	17	18	22	51	97	103	73	48	32	39	29	33	18	16	19	12	13	29	23	21	23	29
-3	20	17	19	10	30	21	10	22	24	19	13	10	12	7	17	29	42	39	23	10	24	23	52	50	33	19	14	13	21	26	72	128	106	55	48	30	22	34	35	33	21	21	28	18	16	25	23	32	38
-3.25	44	28	28	42	16	16	27	29	27	31	29	27	22	17	20	42	53	35	24	17	14	26	31	23	15	13	18	19	18	33	79	118	130	66	55	23	29	29	24	29	19	44	22	22	19	40	43	45	38
-3.5	73	58	60	46	30	38	33	51	59	28	36	23	22	28	28	50	60	60	28	25	21	14	26	31	25	11	18	18	23	36	48	84	78	53	36	19	24	24	13	22	51	59	33	32	36	44	42	45	37
-3.75	52	87	55	55	34	36	62	56	62	39	21	15	41	64	26	39	29	41	39	35	30	16	13	18	14	16	15	23	32	38	40	42	50	47	10	6	13	15	14	29	59	77	52	29	23	42	54	38	27
-4	54	48	39	22	32	25	31	39	42	28	16	21	27	47	37	17	22	30	46	44	32	26	13	10	15	13	14	29	39	36	56	66	51	37	21	15	10	15	13	27	35	31	31	23	23	38	44	28	25
-4.25	28	30	26	22	9	17	28	27	20	15	24	34	32	32	18	20	19	33	25	39	23	20	17	13	20	17	11	37	30	22	53	105	83	35	25	15	12	17	12	19	21	22	24	25	19	33	22	44	33
-4.5	6	10	8	12	20	17	12	28	28	21	30	36	31	26	16	20	10	19	18	18	22	15	23	18	13	23	19	21	22	33	58	101	80	50	23	19	17	12	11	15	15	15	15	16	20	42	63	45	41
-4.75	14	19	8	13	11	13	27	21	18	32	42	34	34	19	26	8	17	23	17	16	14	25	22	28	18	13	21	27	29	31	64	70	73	59	24	18	16	18	18	13	19	13	16	13	24	65	86	85	63
-5	14	16	14	10	17	20	28	36	40	36	39	44	23	21	15	17	8	23	25	12	16	25	30	12	35	35	34	32	30	33	50	58	63	25	19	31	22	22	11	12	11	7	15	13	34	69	100	109	82
-5.25	23	25	16	17	19	21	22	15	34	36	28	23	34	22	21	20	25	17	25	18	13	16	20	12	41	55	41	31	19	15	15	18	20	16	19	21	16	14	10	10	10	14	11	29	25	43	77	93	121
-5.5	40	38	23	17	13	12	15	30	55	49	24	46	27	27	23	21	24	32	36	15	13	9	10	17	41	51	43	34	26	21	18	13	16	12	13	13	23	7	13	17	12	18	16	33	18	38	57	55	72
-5.75	36	30	24	9	18	17	17	24	38	49	27	37	28	21	39	33	34	39	37	24	25	21	18	18	12	28	31	29	23	23	33	25	20	22	16	15	15	12	12	13	10	17	22	17	19	26	28	28	25
-6	21	29	18	16	16	19	22	28	36	35	62	48	28	15	29	39	31	22	28	32	30	23	17	15	20	17	37	43	12	43	52	45	29	23	24	21	22	25	16	12	18	16	21	25	12	5	19	23	29
-6.25	15	8	9	18	17	21	22	20	25	34	59	55	23	19	19	25	22	26	23	50	55	25	11	11	11	29	46	39	48	67	53	42	36	61	72	57	48	21	20	19	25	25	19	14	14	15	12	14	25
-6.5	15	18	17	18	17	26	28	22	23	24	47	33	31	14	13	12	17	13	31	57	58	43	19	19	17	15	32	45	37	55	39	48	53	68	129	136	93	41	34	38	32	41	29	21	9	13	7	17	11
-6.75	12	17	11	17	28	46	49	32	18	21	29	30	23	16	10	13	22	23	27	29	34	46	30	26	20	19	14	22	16	27	28	32	55	134	174	179	112	52	40	21	33	55	35	27	16	5	16	19	6
-7	17	11	10	26	57	70	62	53	23	13	13	17	18	22	9	23	20	22	16	41	36	37	37	26	19	13	17	20	16	25	25	30	37	97	159	184	118	69	40	57	64	125	89	34	18	17	12	18	10
-7.25	12	14	15	25	47	83	41	47	21	10	12	17	9	14	16	21	11	26	38	29	50	71	56	25	16	16	28	57	36	14	16	24	21	60	119	145	84	61	31	55	126	104	82	50	27	15	17	12	12
-7.5	11	14	15	24	27	45	68	43	24	11	14	11	12	8	8	15	19	41	31	41	42	33	41	18	20	39	52	46	30	14	15	25	22	32	52	57	48	39	26	54	124	120	107	45	26	34	18	11	18
-7.75	9	18	9	15	18	35	40	52	28	8	11	16	13	14	20	17	9	52	47	39	31	22	21	15	14	29	37	38	19	19	28	21	29	15	24	15	18	28	30	62	104	123	89	47	50	54	38	22	11
-8	11	8	11	12	21	41	75	92	41	24	15	10	11	16	22	19	21	43	32	23	20	28	18	14	24	35	36	35	21	21	15	15	16	22	26	16	19	17	28	57	67	74	51	39	35	38	27	22	14
-8.25	6	10	11	13	19	56	89	88	63	29	18	13	12	20	14	14	9	15	30	23	17	13	16	16	15	18	30	31	14	20	18	23	19	12	19	13	20	15	19	25	34	35	28	30	29	24	25	19	5
-8.5	7	12	11	19	24	31	59	49	41	25	14	13	19	14	21	14	13	17	17	21	15	15	15	19	19	26	22	27	17	28	24	22	18	23	14	14	16	14	18	17	16	19	16	16	20	25	13	12	12
-8.75	9	10	7	15	10	20	17	29	23	15	17	17	20	23	23	19	13	19	17	8	19	17	25	19	26	37	36	35	31	28	31	29	24	26	8	13	9	19	15	27	19	37	29	21	19	14	12	14	8
-9	12	18	8	11	20	8	12	21	15	12	9	20	35	25	25	22	23	17	17	23	16	33	44	37	40	54	54	61	30	36	22	23	19	11	14	19	23	14	20	20	43	38	28	20	12	14	15	9	12
-9.25	13	12	13	17	10	13	14	8	16	13	18	31	33	31	30	25	22	29	23	15	23	40	61	56	34	63	85	92	61	41	39	23	26	25	20	15	28	22	17	39	68	51	42	31	17	9	11	9	13
-9.5	16	18	9	16	10	16	9	16	16	16	12	16	26	27	31	33	38	17	22	21	18	36	46	53	38	71	122	125	91	77	47	33	23	33	48	39	31	25	23	38	38	52	29	12	18	20	11	14	13
-9.75	25	29	16	13	12	15	13	15	12	11	12	17	19	10	29	30	47	32	32	25	26	20	34	48	38	51	86	126	117	84	62	19	28	46	56	56	40	19	21	32	32	33	27	18	11	11	28	15	14
-10	19	17	22	12	18	17	14	16	23	25	15	15	19	18	17	32	36	41	24	20	26	16	30	19	22	26	55	110	135	109	66	26	38	62	79	78	40	32	20	21	25	28	22	22	20	28	27	35	20
-10.25	22	22	13	25	21	16	16	24	25	25	12	18	17	25	28	33	50	58	30	22	23	15	12	11	20	14	55	78	66	64	61	35	38	53	59	59	40	36	32	26	20	25	31	28	37	43	51	51	29
-10.5	23	20	26	28	18	21	20	31	22	29	12	17	19	43	49	64	81	45	34	27	13	16	10	11	14	21	32	36	46	47	52	44	34	33	31	29	29	50	44	38	28	29	30	29	30	87	89	96	45
-10.75	21	20	22	23	19	24	28	25	32	33	25	20	15	44	92	74	73	55	28	22	8	14	9	11	11	22	18	21	38	31	31	31	18	32	26	21	44	55	48	28	23	45	37	32	32	119	147	97	58
-11	26	20	24	19	27	28	22	19	34	20	32	19	29	85	112	117	70	36	26	17	12	12	15	15	24	27	19	27	36	29	35	22	38	33	19	28	43	58	50	30	29	39	56	27	49	89	81	105	66
-11.25	23	16	13	26	26	22	30	42	30	30	35	30	38	71	95	79	49	24	31	19	15	14	14	18	16	30	39	22	39	27	40	35	43	44	23	34	68	55	40	32	32	47	39	33	22	51	63	102	85
-11.5	22	38	22	25	33	37	43	63	66	59	44	61	45	45	59	61	38	34	39	37	20	11	20	13	27	47	65	54	34	39	35	32	30	34	35	31	39	56	52	45	40	29	53	49	40	46	55	106	107
-11.75	23	29	27	40	49	55	49	82	114	103	99	76	53	31	39	41	28	38	51	39	42	22	21	16	36	67	46	41	37	28	34	36	40	41	22	40	34	37	27	34	37	72	79	69	43	44	59	81	83
-12	45	51	64	60	76	93	137	181	273	268	204	147	95	57	30	24	41	69	72	65	39	25	14	22	36	51	41	49	35	26	63	51	44	35	26	26	16	30	37	53	42	93	97	79	69	80	77	52	57
-12.25	54	62	44	131	153	190	187	233	412	397	263	154	82	42	36	21	29	59	104	65	38	26	15	16	16	20	16	22	29	30	54	78	43	34	28	33	23	47	48	48	82	84	97	111	120	113	71	59	43
-12.5	70	87	139	162	236	248	190	356	635	667	351	173	104	52	39	21	42	66	79	52	59	35	16	13	19	14	25	17	33	36	45	61	41	39	27	37	28	49	75	79	68	91	82	102	123	126	109	89	39
-12.75	81	74	136	250	281	216	189	363	628	569	298	127	65	48	29	19	37	52	51	62	70	61	39	34	24	37	15	30	31	30	25	33	35	38	50	51	49	92	118	104	89	85	98	128	159	218	167	123	89
-13	73	84	200	389	327	177	190	343	424	322	196	95	63	41	24	10	35	55	41	61	86	80	64	27	19	20	13	31	25	26	45	52	71	83	77	75	95	172	153	132	121	129	183	161	191	259	279	226	151
-13.25	91	100	219	278	193	120	115	179	165	158	106	84	64	41	24	14	31	35	49	42	46	59	30	15	19	45	32	23	19	31	43	78	86	101	100	95	135	168	136	92	122	159	173	174	199	268	377	293	205
-13.5	137	134	205	193	147	103	89	115	91	77	77	104	70	45	21	15	28	19	24	37	42	37	40	26	29	20	29	34	43	29	61	114	147	130	142	114	147	142	140	88	88	133	169	159	208	455	585	550	294
-13.75	192	228	198	145	109	67	69	93	88	54	59	122	122	42	24	18	15	23	27	41	53	68	49	43	33	18	18	19	28	58	85	183	196	177	149	115	120	80	78	79	47	66	85	86	246	513	781	624	316
-14	190	225	220	187	107	73	55	81	80	65	62	78	76	55	23	21	18	15	17	37	61	47	39	43	30	31	41	38	54	56	91	148	151	167	132	130	93	107	87	106	61	43	52	77	197	449	489	370	215
-14.25	142	151	144	145	106	66	54	79	86	60	59	50	41	30	15	18	8	11	29	25	48	43	35	52	45	57	51	63	86	101	125	167	132	165	147	151	139	207	195	220	121	64	64	66	109	195	271	235	160
-14.5	82	82	140	120	103	64	59	81	118	91	51	30	34	26	16	11	12	20	18	16	27	36	26	66	60	93	76	108	121	141	122	144	196	177	143	143	229	336	386	371	223	128	74	61	60	89	111	98	97
-14.75	39	47	89	100	66	65	75	125	114	94	48	38	33	26	23	17	15	28	16	26	27	44	47	67	116	139	139	146	150	134	132	153	187	177	191	186	268	507	691	703	448	230	92	46	41	55	52	75	68
-15	31	39	55	59	54	82	81	139	132	94	65	72	76	41	29	29	29	28	35	38	33	25	78	113	143	187	156	158	116	108	78	106	183	180	170	127	272	633	962	952	532	232	94	44	41	22	48	65	76
-15.25	24	21	31	28	52	76	83	110	134	88	62	94	90	62	39	40	30	34	30	38	38	54	80	168	187	140	134	95	88	72	75	89	114	103	108	131	279	459	832	840	455	204	83	40	46	33	33	64	82
-15.5	31	26	31	48	56	91	85	102	121	99	85	109	92	73	67	39	43	49	68	72	46	68	117	157	138	103	82	72	48	61	60	103	65	63	99	166	239	293	335	334	223	127	72	50	52	49	52	44	74
-15.75	27	25	31	43	51	79	66	90	129	88	84	91	115	98	74	52	67	70	121	81	56	60	99	97	93	98	80	71	40	66	72	71	53	43	77	131	149	116	101	136	103	38	32	51	64	70	83	77	53
-16	22	36	47	48	35	69	79	105	133	93	63	108	133	107	98	67	85	93	84	92	50	54	86	99	139	147	111	68	48	60	68	54	58	34	50	71	66	44	47	26	34	17	34	43	36	59	115	116	68
-16.25	24	13	28	36	42	46	98	123	139	95	80	122	178	145	95	69	74	119	109	85	55	54	102	128	218	243	180	143	61	56	62	46	47	41	51	36	35	21	15	18	15	19	32	24	30	90	156	115	91
-16.5	20	20	9	34	43	55	127	163	169	98	82	116	121	110	114	71	82	92	88	64	55	77	133	172	317	393	377	204	112	51	45	35	45	65	74	51	48	27	11	13	14	21	19	25	38	122	126	96	66
-16.75	15	13	21	36	37	71	124	163	156	139	142	110	75	62	60	62	60	57	60	47	76	105	180	248	385	471	429	290	131	59	60	64	75	123	148	107	66	37	33	17	20	18	34	48	48	74	62	57	48
-17	18	19	16	28	35	48	94	104	149	138	107	58	37	47	41	24	38	50	49	42	57	78	203	345	450	519	383	264	166	67	53	45	63	192	235	195	106	60	39	18	23	25	25	45	62	65	59	48	32
-17.25	15	9	21	25	39	68	72	83	111	113	62	40	37	37	28	31	33	40	23	29	41	62	230	370	473	421	262	193	103	56	44	63	156	305	314	209	117	76	44	35	38	38	43	62	59	70	73	69	58
-17.5	17	17	19	17	38	32	79	46	62	73	33	28	36	43	46	36	27	21	23	26	21	53	95	182	182	218	154	93	64	65	42	53	113	184	252	203	146	98	57	43	50	57	60	76	75	96	90	123	83
-17.75	34	20	21	16	42	48	65	46	23	30	34	35	34	38	45	30	15	10	17	16	20	29	51	75	100	106	81	62	44	48	75	66	73	113	101	95	103	81	60	81	125	96	89	95	97	136	165	163	105
-18	34	27	24	32	34	53	40	39	31	17	19	20	22	26	26	22	22	18	12	13	19	24	27	47	64	85	62	42	46	61	83	74	67	38	48	59	60	78	129	146	223	241	211	133	90	121	254	281	178
-18.25	30	34	30	28	52	37	40	42	30	13	18	15	12	27	18	28	28	18	22	9	12	16	27	39	63	98	56	47	43	81	93	110	53	30	40	39	55	63	103	184	354	445	371	197	94	146	267	279	192
-18.5	31	34	50	53	40	42	54	28	25	25	19	26	24	26	32	34	20	20	22	19	17	20	22	30	53	79	77	33	37	74	108	81	59	36	27	51	102	79	138	290	469	606	466	260	107	117	169	200	142
-18.75	47	55	53	54	54	44	46	38	47	24	22	29	41	34	48	47	48	38	21	24	22	28	37	22	79	77	55	46	43	87	95	88	43	48	30	63	96	96	89	181	342	422	319	190	91	85	91	101	77
-19	22	40	50	42	47	30	48	59	50	31	29	35	41	50	61	97	55	26	21	23	24	44	46	60	70	71	56	36	34	58	61	62	38	25	22	53	73	91	93	120	194	233	176	133	103	61	83	61	61
-19.25	33	53	39	38	38	24	48	59	53	38	41	46	75	90	102	104	67	46	27	30	61	72	92	117	102	89	67	46	32	37	20	25	24	20	31	39	77	62	71	63	74	112	125	116	129	91	93	89	89
-19.5	22	11	34	42	28	31	42	42	51	56	54	85	109	140	156	94	77	42	41	42	70	110	175	205	149	100	77	45	40	20	30	18	26	40	33	39	59	71	87	67	86	93	133	150	131	92	111	101	81
-19.75	20	25	23	45	39	45	49	36	45	55	46	80	163	260	258	132	88	36	34	45	75	155	292	287	226	150	165	96	47	28	23	24	38	35	36	48	80	98	76	88	116	170	227	229	156	100	145	205	118
-20	17	19	37	58	62	64	67	46	41	41	46	133	238	345	333	207	75	56	45	43	84	215	310	281	180	150	104	93	53	44	38	30	52	47	48	39	70	70	89	67	130	229	294	320	239	144	152	148	124
-20.25	27	32	34	56	54	69	88	79	53	37	43	126	275	342	346	195	110	70	58	47	108	198	234	171	154	101	62	61	77	53	57	50	50	59	48	46	52	56	42	70	165	338	493	483	377	217	149	127	106
-20.5	56	57	41	39	43	55	55	58	43	32	30	61	174	188	182	161	92	86	62	68	98	129	154	129	83	52	48	77	65	99	90	69	74	49	50	37	36	45	49	69	191	334	528	508	416	271	149	78	73
-20.75	58	67	34	27	34	48	44	29	32	33	35	47	85	107	131	111	89	93	97	88	94	123	133	95	74	45	45	63	112	117	133	97	96	75	64	55	33	41	38	43	111	236	406	409	368	274	140	119	90
-21	63	79	73	52	53	42	41	34	43	50	33	37	46	47	66	92	119	118	114	94	85	117	138	74	66	81	60	91	119	114	126	167	167	122	123	92	66	53	74	49	76	113	185	205	319	263	164	114	106
-21.25	66	62	66	64	47	58	57	44	61	67	32	26	22	34	59	110	121	156	131	111	80	108	110	100	57	90	78	94	84	116	190	204	194	176	138	122	77	42	33	35	35	64	118	201	210	233	161	128	149
-21.5	42	39	61	55	58	49	64	51	66	52	43	33	31	22	51	96	108	108	97	67	70	89	74	76	67	59	63	68	60	100	147	196	277	224	149	109	65	33	40	48	33	75	104	146	210	280	209	175	112
-21.75	30	31	53	44	58	49	49	43	58	68	44	33	25	32	32	43	43	57	48	39	55	41	58	61	79	60	58	65	74	82	149	288	365	286	173	94	53	32	19	25	43	58	63	80	222	335	342	213	113
-22	26	18	26	30	33	33	34	46	54	63	39	27	30	20	32	20	35	35	37	32	35	56	51	80	87	78	66	54	75	92	160	260	327	295	167	77	42	21	15	41	59	56	77	103	263	381	305	175	104
-22.25	17	22	20	22	27	22	35	54	80	62	51	28	23	13	16	17	26	41	38	42	31	45	80	92	101	58	80	69	80	115	136	242	284	255	168	89	40	23	24	39	52	58	82	111	175	207	213	148	100
-22.5	23	24	31	21	32	17	38	71	68	65	60	22	19	18	15	16	24	30	42	36	58	72	72	87	88	64	48	42	71	83	151	198	218	181	133	86	44	34	33	51	54	62	74	106	124	124	127	103	67
-22.75	52	33	37	18	28	32	50	87	83	80	65	33	18	20	11	19	18	27	26	34	87	71	60	72	55	64	59	46	59	102	150	182	122	102	78	57	46	40	31	52	75	81	81	87	89	119	126	120	68
-23	63	66	40	28	23	33	62	77	68	65	48	32	16	19	20	6	9	19	17	49	75	65	68	35	42	46	59	50	70	86	109	116	85	51	30	30	30	39	57	74	85	88	101	95	100	146	188	83	78
-23.25	60	60	37	38	42	56	64	71	49	50	40	32	33	21	20	21	15	16	14	28	56	46	32	26	37	31	44	54	70	77	96	75	55	51	52	46	26	41	63	78	103	100	101	85	93	89	136	99	71
-23.5	66	41	42	48	49	65	77	57	44	49	61	42	38	18	25	39	33	24	19	19	23	27	26	21	29	37	40	64	79	78	61	41	41	54	51	52	30	34	55	76	90	101	75	57	57	74	35	52	49
-23.75	53	39	19	23	35	53	72	66	42	40	62	36	24	22	43	53	27	26	14	28	20	16	13	17	22	21	62	89	87	62	30	29	46	63	57	32	31	35	40	62	73	71	47	28	28	25	25	22	21
-24	53	30	25	16	19	51	42	70	46	39	29	31	31	41	50	66	54	41	22	17	10	19	27	20	23	28	46	132	93	93	63	37	36	35	28	34	39	45	40	48	50	38	42	24	22	19	26	10	16
-24.25	25	33	12	17	21	23	31	42	32	25	32	29	26	31	70	82	56	42	30	17	20	26	15	22	27	44	52	110	134	97	54	27	22	25	32	36	48	79	89	88	56	33	42	34	29	15	13	16	21
-24.5	27	25	20	19	25	17	13	21	13	11	29	20	30	56	72	84	106	43	34	19	20	20	18	29	43	36	56	109	140	82	49	36	31	22	18	23	54	121	123	101	55	31	29	37	33	22	24	20	12
-24.75	34	28	24	15	17	19	19	12	24	21	30	32	36	44	63	74	70	51	36	22	17	26	23	23	30	41	75	157	158	135	57	32	29	20	20	14	48	118	96	81	55	41	43	51	60	30	18	19	13
-25	37	30	23	20	21	29	17	31	33	26	45	36	28	38	44	39	44	31	22	33	24	22	31	28	23	26	42	75	103	81	33	20	26	26	19	21	36	54	69	53	48	45	62	78	73	34	24	16	15
0.0425727	0.00534066	0.0447089	0.0230411	0.0514229	0.0129702	0.0349432	0.0389105	0.0706493	0.0511177	0.00381476	-0.0157168	0.0221256	-0.0102235	0.0462348	-0.0205997	-0.0209049	-0.00808728	0.00320439	-0.0102235	-0.000457771	0.00534066	-0.00534066	0.024567	0.0077821	-0.0288396	0.0102235	0.009308	0.0349432	0.0120546	-0.00411994	0.0563058	0.0349432	0.00106813	-0.0154116	0.0538643	0.00869764	-0.0205997	0.0209049	0.039826
[truncated: 152 more columns]

## Sheet: Figure 1b
Time	Normalized Counts
-29.886	0.99528
-29.63	0.989211
-29.374	1.00742
-29.118	1.05597
-28.862	0.964936
-28.606	1.03473
-28.35	0.964936
-28.094	0.901214
-27.838	1.04686
-27.582	1.01349
-27.326	1.07417
-27.07	1.06204
-26.814	1.00438
-26.558	0.986177
-26.302	1.01045
-26.046	1.059
-25.79	0.961902
-25.534	0.955833
-25.278	0.916386
-25.022	0.940661
-24.766	0.937626
-24.51	0.998314
-24.254	1.00742
-23.998	0.964936
-23.742	0.99528
-23.486	0.992245
-23.23	1.01955
-22.974	0.925489
-22.718	0.922454
-22.462	0.992245
-22.206	1.0499
-21.95	0.925489
-21.694	1.01652
-21.438	0.934592
-21.182	1.03169
-20.926	0.879973
-20.67	0.928523
-20.414	0.974039
-20.158	0.961902
-19.902	0.96797
-19.646	0.955833
-19.39	1.05597
-19.134	0.943695
-18.878	0.977073
-18.622	0.931558
-18.366	0.94673
-18.11	0.813216
-17.854	1.02259
-17.598	1.05293
-17.342	0.904248
-17.086	0.910317
-16.83	1.02562
-16.574	1.00438
-16.318	0.989211
-16.062	1.04383
-15.806	0.992245
-15.55	1.0499
-15.294	1.05293
-15.038	0.955833
-14.782	1.12879
-14.526	0.934592
-14.27	1.06811
-14.014	1.03776
-13.758	1.0408
-13.502	0.931558
-13.246	0.94673
-12.99	1.02866
-12.734	0.980108
-12.478	1.05293
-12.222	1.02259
-11.966	0.992245
-11.71	0.955833
-11.454	1.00742
-11.198	0.989211
-10.942	0.980108
-10.686	1.02259
-10.43	1.00135
-10.174	1.05597
-9.918	1.00742
-9.662	1.01045
-9.406	1.02562
-9.15	0.986177
-8.894	0.955833
-8.638	0.952798
-8.382	0.96797
-8.126	0.925489
-7.87	1.00438
-7.614	0.87087
-7.358	0.907283
-7.102	0.858732
-6.846	0.961902
-6.59	0.852664
-6.334	0.819285
-6.078	0.867835
-5.822	0.846595
-5.566	1.02259
-5.31	0.785907
-5.054	0.892111
-4.798	0.964936
-4.542	0.898179
-4.286	0.807148
-4.03	0.716116
-3.774	0.840526
-3.518	0.791976
-3.262	0.788941
-3.006	0.728254
-2.75	0.673635
-2.494	0.691841
-2.238	0.667566
-1.982	0.625084
-1.726	0.646325
-1.47	0.47033
-1.214	0.473365
-0.958	0.503709
-0.702	0.500674
-0.446	0.518881
-0.19	0.379299
0.066	0.385367
0.322	0.367161
0.578	0.433918
0.834	0.515846
1.09	0.479434
1.346	0.543156
1.602	0.612947
1.858	0.615981
2.114	0.628119
2.37	0.646325
2.626	0.664531
2.882	0.700944
3.138	0.69791
3.394	0.725219
3.65	0.728254
3.906	0.846595
4.162	0.752529
4.418	0.788941
4.674	0.883007
4.93	0.898179
5.186	0.883007
5.442	0.922454
5.698	0.901214
5.954	0.937626
6.21	0.864801
6.466	0.94673
6.722	0.879973
6.978	0.931558
7.234	0.767701
7.49	0.879973
7.746	0.977073
8.002	0.910317
8.258	0.889076
8.514	0.855698
8.77	0.99528
9.026	0.943695
9.282	0.904248
9.538	0.867835
9.794	0.980108
10.05	0.99528
10.306	1.03169
10.562	1.02562
10.818	0.889076
11.074	0.998314
11.33	1.07721
11.586	1.03169
11.842	0.977073
12.098	1.06811
12.354	1.00438
12.61	1.02259
12.866	0.813216
13.122	0.943695
13.378	0.992245
13.634	1.01045
13.89	0.974039
14.146	0.971005
14.402	0.971005
14.658	0.974039
14.914	0.922454
15.17	0.971005
15.426	1.06507
15.682	1.08328
15.938	0.96797
16.194	1.04686
16.45	0.977073
16.706	0.892111
16.962	0.971005
17.218	0.955833
17.474	0.992245
17.73	1.02866
17.986	0.925489
18.242	0.99528
18.498	1.0499
18.754	0.971005
19.01	0.819285
19.266	1.04383
19.522	0.931558
19.778	0.916386
20.034	0.99528
20.29	0.861767
20.546	1.09238
20.802	1.00742
21.058	0.943695
21.314	0.986177
21.57	0.964936
21.826	0.955833
22.082	1.01652
22.338	1.03473
22.594	0.974039
22.85	1.10452
23.106	1.01045
23.362	0.998314
23.618	0.992245
23.874	0.94673
24.13	0.980108
24.386	0.949764
24.642	1.00742
24.898	1.02562
25.154	0.94673
25.41	1.02259
25.666	1.04686
25.922	0.895145
26.178	0.998314
26.434	0.901214
26.69	1.01652
26.946	1.01652
27.202	1.01045
27.458	1.01349
27.714	0.886042
27.97	1.01955
28.226	1.06811
28.482	0.989211
28.738	0.864801
28.994	0.998314
29.25	1.00438
29.506	0.949764
29.762	1.00742

## Sheet: Figure 2a
Spectrum at 2 K				Spectrum at 77 K
Wavelength	Signal	Wavenumber		Wavelength	Signal	Wavenumber
580.242	0.00220703	-38.2711		577.603	0.0393071	-158.251
580.301	-2.44243e-06	-36.5272		577.662	0.0428048	-156.491
580.359	-0.000263973	-34.7821		577.721	0.0273151	-154.732
580.418	0.00239644	-33.0389		577.78	0.0456362	-152.973
580.477	0.000928904	-31.2961		577.838	0.0318121	-151.214
580.535	8.74967e-05	-29.5539		577.897	0.0318121	-149.458
580.594	0.000985394	-27.8117		577.956	0.025483	-147.7
580.653	0.000886134	-26.0702		578.014	0.0289807	-145.944
580.712	0.00305961	-24.3288		578.073	0.0298135	-144.187
580.77	0.00156907	-22.588		578.132	0.0394737	-142.432
580.829	0.00235131	-20.8472		578.19	0.0339773	-140.675
580.888	0.0018814	-19.1069		578.249	0.0246502	-138.921
580.946	0.000414457	-17.3689		578.308	0.0396402	-137.167
581.005	0.000918898	-15.6292		578.366	0.0349767	-135.413
581.064	0.00214246	-13.8902		578.425	0.0408061	-133.658
581.122	0.00183568	-12.153		578.484	0.0358095	-131.905
581.181	0.00164511	-10.4146		578.542	0.0333111	-130.152
581.24	0.00474788	-8.67814		578.601	0.0369753	-128.4
581.299	0.0097526	-6.94228		578.66	0.0424717	-126.648
581.357	0.035977	-5.20471		578.718	0.0453031	-124.897
581.416	0.233186	-3.46955		578.777	0.0414724	-123.147
581.475	0.719604	-1.73445		578.836	0.0379747	-121.397
581.533	0.993018	0		578.894	0.0421386	-119.646
581.592	0.0858009	1.73617		578.953	0.049467	-117.898
581.651	0.0216073	3.46993		579.012	0.0454697	-116.148
581.709	0.0292817	5.20363		579.07	0.0483011	-114.399
581.768	0.0416874	6.93668		579.129	0.0429714	-112.652
581.826	0.0409444	8.66791		579.187	0.0384744	-110.905
581.885	0.0378597	10.4003		579.246	0.0531312	-109.157
581.944	0.0379062	12.1326		579.305	0.0531312	-107.41
582.002	0.0399706	13.8642		579.363	0.0516322	-105.665
582.061	0.0377917	15.5941		579.422	0.0559627	-103.917
582.12	0.0314156	17.325		579.48	0.0446369	-102.172
582.178	0.027591	19.0539		579.539	0.0534644	-100.428
582.237	0.0285673	20.7844		579.598	0.0564624	-98.6829
582.296	0.0254393	22.5126		579.656	0.062958	-96.939
582.354	0.0236801	24.2424		579.715	0.0468021	-95.1954
582.413	0.0215734	25.9699		579.773	0.0631246	-93.4519
582.471	0.0207658	27.697		579.832	0.0597935	-91.7109
582.53	0.0197499	29.4258		579.891	0.0581279	-89.9683
582.589	0.0187809	31.1522		579.949	0.0549634	-88.2259
582.647	0.0199459	32.8786		580.008	0.0631246	-86.4859
582.706	0.0190009	34.6043		580.066	0.0664557	-84.7444
582.764	0.0178013	36.3296		580.125	0.0621252	-83.0048
582.823	0.0150252	38.055		580.183	0.0721186	-81.264
582.882	0.016076	39.7796		580.242	0.0726183	-79.5254
582.94	0.0158053	41.5022		580.301	0.070453	-77.7851
582.999	0.0158598	43.2265		580.359	0.0677881	-76.0472
583.057	0.0151726	44.9501		580.418	0.0791139	-74.3096
583.116	0.0139524	46.6716		580.476	0.0816123	-72.5721
583.174	0.0144488	48.3948		580.535	0.0811126	-70.8334
583.233	0.0130672	50.1174		580.593	0.0891073	-69.0969
583.292	0.0125208	51.8379		580.652	0.102099	-67.3608
583.35	0.0118358	53.5584		580.71	0.0961026	-65.6247
583.409	0.0112439	55.2799		580.769	0.0941039	-63.891
583.467	0.0123453	56.9994		580.827	0.108428	-62.1559
583.526	0.0104788	58.7188		580.886	0.111426	-60.4211
583.584	0.0100968	60.4375		580.944	0.122585	-58.6864
583.643	0.00978486	62.1577		581.003	0.116922	-56.9541
583.701	0.0105401	63.8761		581.061	0.131246	-55.2204
583.76	0.00881428	65.5938		581.12	0.133078	-53.487
583.818	0.00977899	67.3112		581.178	0.134577	-51.7555
583.877	0.00821632	69.0282		581.237	0.1504	-50.0246
583.935	0.00901947	70.7434		581.295	0.145237	-48.2923
583.994	0.00833881	72.4598		581.354	0.169554	-46.5621
584.053	0.00930506	74.1758		581.412	0.182045	-44.8322
584.111	0.00874111	75.8914		581.471	0.19487	-43.1006
584.17	0.00929067	77.6053		581.529	0.196036	-41.3715
584.228	0.00622287	79.3203		581.588	0.207195	-39.6427
584.287	0.00737611	81.0331		581.646	0.228514	-37.9142
584.345	0.00600194	82.7474		581.705	0.236009	-36.1861
584.404	0.00829222	84.4596		581.763	0.262325	-34.4583
584.462	0.0075217	86.1717		581.822	0.269487	-32.7306
584.521	0.00570795	87.885		581.88	0.286476	-31.0053
584.579	0.00730354	89.5961		581.939	0.306296	-29.2786
584.638	0.00801822	91.307		581.997	0.343438	-27.5522
584.696	0.00741137	93.0174		582.055	0.341439	-25.828
584.754	0.00399879	94.7279		582.114	0.401399	-24.1023
584.813	0.0055493	96.4376		582.172	0.444037	-22.377
584.871	0.00496659	98.1471		582.231	0.476516	-20.6537
584.93	0.00605391	99.8562		582.289	0.539141	-18.9306
584.988	0.00384847	101.565		582.348	0.577115	-17.2063
585.047	0.00533062	103.273		582.406	0.62475	-15.4841
585.105	0.00674349	104.98		582.465	0.690207	-13.7623
585.164	0.00437659	106.688		582.523	0.712692	-12.0408
585.222	0.00421307	108.395		582.581	0.780313	-10.3179
585.281	0.00516297	110.1		582.64	0.847768	-8.59706
585.339	0.00551018	111.807		582.698	0.897735	-6.87661
585.397	0.00349222	113.512		582.757	0.913724	-5.1565
585.456	0.00435014	115.216		582.815	0.982845	-3.4385
585.514	0.00323712	116.922		582.873	0.981845	-1.71908
585.573	0.00411873	118.625		582.932	1	0
585.631	0.00353957	120.329		582.99	0.987342	1.71873
585.69	0.00416656	122.032		583.049	0.913225	3.43535
585.748	0.00330958	123.734		583.107	0.855763	5.1534
585.806	0.00333407	125.437		583.165	0.810626	6.86933
585.865	0.00291814	127.139		583.224	0.762159	8.58669
585.923	0.00287348	128.84		583.282	0.697535	10.3019
585.982	0.00273626	130.541		583.341	0.656229	12.0189
586.04	0.00157885	132.242		583.399	0.637408	13.7332
586.098	0.00306535	133.943		583.457	0.594604	15.4474
586.157	0.00313742	135.641		583.516	0.554131	17.1613
586.215	0.00109933	137.341		583.574	0.535809	18.8766
586.274	0.00286466	139.041		583.632	0.477182	20.5897
586.332	0.00391125	140.738		583.691	0.456696	22.3026
586.39	0.00210556	142.437		583.749	0.432878	24.0151
586.449	0.00162189	144.134		583.807	0.417722	25.7273
586.507	0.00239066	145.83		583.866	0.405063	27.4373
586.565	0.00179133	147.528		583.924	0.379414	29.1488
586.624	0.00302418	149.224		583.982	0.376915	30.8599
586.682	0.00261064	150.919		584.041	0.326282	32.5707
586.741	0.00210446	152.614		584.099	0.3506	34.2794
586.799	0.00241006	154.309		584.157	0.313624	35.9895
586.857	0.00355063	156.003		584.216	0.310127	37.6976
586.916	0.00132868	157.698		584.274	0.303298	39.407
586.974	0.00121716	159.391		584.332	0.285143	41.1143
587.032	0.000131736	161.085		584.391	0.277482	42.821
587.091	0.0031975	162.776		584.449	0.276982	44.5294
587.149	0.00415301	164.469		584.507	0.260993	46.2357
587.207	0.00181552	166.161		584.565	0.244837	47.9417
587.266	0.000730391	167.851		584.624	0.235343	49.6473
587.324	0.00157014	169.543		584.682	0.23501	51.3526
587.382	0.00240993	171.233		584.74	0.222851	53.0576
587.441	0.000861147	172.924		584.799	0.231679	54.7622
587.499	-1.50747e-05	174.613		584.857	0.210193	56.4661
587.557	0.00198436	176.301		584.915	0.195703	58.1701
587.615	0.00287068	177.991		584.973	0.185376	59.8719
587.674	0.00292217	179.679		585.032	0.199534	61.5752
587.732	0.00179094	181.367		585.09	0.198035	63.2781
587.79	0.0031875	183.054		585.148	0.191539	64.9786
587.849	0.00207949	184.741		585.207	0.176049	66.6808
587.907	0.000322143	186.427		585.265	0.171053	68.381
587.965	0.00234485	188.114		585.323	0.155396	70.0825
588.024	0.000680249	189.8		585.381	0.162725	71.782
588.082	0.000314304	191.485		585.44	0.154897	73.4808
588.14	0.00122382	193.169		585.498	0.152732	75.1796
588.198	0.000996972	194.854		585.556	0.148901	76.8798
588.257	0.00234705	196.538		585.614	0.157395	78.5779
588.315	0.00068232	198.221		585.672	0.142572	80.2757
588.373	0.000687268	199.905		585.731	0.14024	81.9729
588.431	0.000924075	201.587		585.789	0.127082	83.67
588.49	0.00301607	203.268		585.847	0.133245	85.365
588.548	0.00040033	204.951		585.905	0.133911	87.0611
588.606	0.000289105	206.632		585.964	0.132578	88.7572
588.664	0.00180115	208.312		586.022	0.130913	90.453
588.723	0.00171297	209.992		586.08	0.134577	92.1466
588.781	0.00162471	211.672		586.138	0.116422	93.8414
588.839	0.000284079	213.352		586.196	0.121086	95.5344
588.897	-0.000152213	215.031		586.255	0.12425	97.2288
588.955	0.00198555	216.71		586.313	0.122585	98.9208
589.014	0.00103888	218.388		586.371	0.124917	100.615
589.072	0.000857429	220.066		586.429	0.118421	102.306
589.13	0.00146439	221.744		586.487	0.126416	103.997
589.188	0.00158428	223.42		586.545	0.111592	105.688
589.247	0.00110118	225.097		586.604	0.118754	107.379
589.305	0.00337771	226.774		586.662	0.112258	109.069
589.363	0.00245392	228.449		586.72	0.118754	110.759
589.421	0.00217945	230.123		586.778	0.108594	112.449
589.479	0.0023224	231.799		586.836	0.108095	114.138
589.537	0.00279002	233.473		586.894	0.105097	115.827
589.596	0.0026315	235.146		586.953	0.109427	117.515
589.654	0.00430505	236.821		587.011	0.0976016	119.201
589.712	0.00481911	238.494		587.069	0.100933	120.889
589.77	0.00551873	240.166		587.127	0.0906063	122.577
589.828	0.0162599	241.838		587.185	0.107595	124.262
589.887	0.0485684	243.51		587.243	0.106429	125.949
589.945	0.167378	245.181		587.301	0.105929	127.634
590.003	0.289202	246.853		587.36	0.0969354	129.318
590.061	0.166922	248.522		587.418	0.0837775	131.004
590.119	0.0276673	250.192		587.476	0.0961026	132.688
590.177	0.0188361	251.862		587.534	0.102598	134.372
590.235	0.0191189	253.532		587.592	0.0981013	136.054
590.294	0.0188684	255.2		587.65	0.105097	137.737
590.352	0.0142581	256.869		587.708	0.0907728	139.42
590.41	0.0151442	258.536		587.766	0.0887742	141.102
590.468	0.0161694	260.203		587.824	0.0922718	142.783
590.526	0.0151772	261.871		587.883	0.0846103	144.465
590.584	0.0154606	263.537		587.941	0.0811126	146.144
590.642	0.0145613	265.203		587.999	0.0797801	147.825
590.7	0.0120389	266.868		588.057	0.088441	149.505
590.759	0.00972519	268.533		588.115	0.085443	151.184
590.817	0.0107511	270.2		588.173	0.0842771	152.863
590.875	0.00999139	271.864		588.231	0.0781146	154.541
590.933	0.0107392	273.527		588.289	0.0744504	156.22
590.991	0.00884338	275.19		588.347	0.0701199	157.897
591.049	0.0103567	276.854		588.405	0.0847768	159.574
591.107	0.00969018	278.517		588.463	0.0846103	161.252
591.165	0.00781787	280.18		588.521	0.0727848	162.928
591.223	0.00691968	281.841		588.579	0.0702865	164.604
591.281	0.00836383	283.503		588.637	0.0709527	166.279
591.339	0.00994723	285.163		588.696	0.077948	167.954
591.398	0.00809854	286.824		588.754	0.0797801	169.629
591.456	0.0070848	288.484		588.812	0.0782811	171.303
591.514	0.00743942	290.143		588.87	0.077948	172.976
591.572	0.00684333	291.803		588.928	0.0796136	174.649
591.63	0.00610819	293.462		588.986	0.0741173	176.323
591.688	0.00718202	295.12		589.044	0.0729514	177.994
591.746	0.00596009	296.778		589.102	0.073451	179.667
591.804	0.00568907	298.435		589.16	0.0707861	181.337
591.862	0.00606748	300.092		589.218	0.0846103	183.009
591.92	0.00646918	301.749		589.276	0.0804464	184.679
591.978	0.00531722	303.406		589.334	0.0814457	186.351
592.036	0.00370153	305.062		589.392	0.086942	188.02
592.094	0.00521667	306.716		589.45	0.0894404	189.689
592.152	0.00610576	308.371		589.508	0.0872751	191.358
592.21	0.00518607	310.027		589.566	0.0889407	193.026
592.268	0.00486944	311.68		589.624	0.0871086	194.694
592.326	0.0067328	313.334		589.682	0.101266	196.362
592.384	0.00713525	314.987		589.74	0.0971019	198.029
592.442	0.00531149	316.641		589.798	0.105929	199.696
592.5	0.00615473	318.292		589.856	0.103431	201.363
592.558	0.0068821	319.944		589.914	0.0969354	203.029
592.616	0.00427012	321.597		589.971	0.107428	204.694
592.674	0.00402365	323.248		590.029	0.112425	206.359
592.732	0.0041715	324.899		590.087	0.123251	208.023
592.79	0.00424986	326.549		590.145	0.128248	209.688
592.848	0.00305281	328.199		590.203	0.12575	211.351
592.906	0.00204135	329.848		590.261	0.127082	213.015
592.964	0.00365051	331.497		590.319	0.145903	214.677
593.022	0.00345086	333.145		590.377	0.1494	216.34
593.08	0.00179029	334.793		590.435	0.135576	218.001
593.138	0.00323731	336.442		590.493	0.161226	219.664
593.196	0.00366401	338.088		590.551	0.175883	221.325
593.254	0.00348781	339.736		590.609	0.190207	222.986
593.312	0.0027551	341.381		590.667	0.192871	224.646
593.37	0.00452703	343.028		590.725	0.191206	226.306
593.428	0.00198558	344.673		590.783	0.236009	227.964
593.486	0.00357209	346.319		590.841	0.231845	229.624
593.544	0.00374403	347.964		590.898	0.26016	231.283
593.602	0.00208396	349.608		590.956	0.269487	232.94
593.66	0.00355467	351.251		591.014	0.277981	234.598
593.717	0.00214979	352.895		591.072	0.293638	236.256
593.775	0.00271615	354.538		591.13	0.304297	237.912
593.833	0.00444207	356.18		591.188	0.326616	239.568
593.891	0.0023184	357.823		591.246	0.327948	241.225
593.949	0.00309358	359.465		591.304	0.342105	242.88
594.007	0.00201355	361.107		591.362	0.334777	244.535
594.065	0.00220903	362.746		591.419	0.345603	246.191
594.123	0.00256687	364.387		591.477	0.335443	247.845
594.181	0.0025305	366.028		591.535	0.319953	249.499
594.239	0.00332901	367.667		591.593	0.284144	251.152
594.297	0.00155338	369.307		591.651	0.28048	252.805
594.354	0.00253745	370.945		591.709	0.279647	254.456
594.412	0.00168947	372.585		591.767	0.253165	256.109
594.47	0.000795128	374.222		591.824	0.246669	257.761
594.528	0.00182561	375.859		591.882	0.223185	259.413
594.586	0.00294886	377.496		591.94	0.224184	261.062
594.644	0.00152115	379.133		591.998	0.201865	262.714
594.702	0.00129935	380.77		592.056	0.196369	264.363
594.76	0.000938398	382.406		592.114	0.184544	266.013
594.817	0.00171378	384.04		592.171	0.184544	267.662
594.875	0.0021413	385.675		592.229	0.179047	269.312
594.933	0.00375153	387.31		592.287	0.153065	270.96
594.991	0.00130339	388.945		592.345	0.150067	272.607
595.049	0.00275125	390.579		592.403	0.143404	274.254
595.107	0.000882845	392.211		592.46	0.156229	275.901
595.164	0.00151899	393.845		592.518	0.138907	277.548
595.222	0.00150578	395.477		592.576	0.148401	279.194
595.28	0.00242017	397.11		592.634	0.137075	280.84
595.338	0.000806748	398.741		592.692	0.134244	282.485
595.396	0.00160511	400.373		592.749	0.124917	284.13
595.454	0.00247301	402.003		592.807	0.121086	285.775
595.511	0.00225092	403.633		592.865	0.116422	287.418
595.569	0.00091563	405.263		592.923	0.105596	289.062
595.627	0.00185297	406.892		592.981	0.111925	290.705
595.685	0.00128288	408.521		593.038	0.11992	292.348
595.743	0.00119973	410.15		593.096	0.104097	293.99
595.8	4.977e-05	411.779		593.154	0.101099	295.633
595.858	0.00216962	413.407		593.212	0.095936	297.274
595.916	0.00141377	415.035		593.269	0.103098	298.915
595.974	0.000310003	416.662		593.327	0.101099	300.555
596.032	0.0015716	418.289		593.385	0.104264	302.195
596.089	0.00151127	419.915		593.443	0.0972685	303.836
596.147	0.00114939	421.541		593.5	0.0906063	305.476
596.205	0.000485953	423.166		593.558	0.0867755	307.113
596.263	0.0016313	424.792		593.616	0.0904397	308.751
596.32	0.00201127	426.415		593.674	0.0956029	310.39
596.378	0.000535918	428.039		593.731	0.0721186	312.028
596.436	0.00130996	429.664		593.789	0.0811126	313.666
596.494	0.000692467	431.287		593.847	0.0799467	315.302
596.551	0.00218522	432.909		593.904	0.0797801	316.939
596.609	0.00193859	434.532		593.962	0.0886076	318.574
596.667	0.00396452	436.154		594.02	0.0691206	320.21
596.725	0.00754412	437.775		594.078	0.0762825	321.844
596.782	0.00578978	439.397		594.135	0.0834444	323.479
596.84	0.00194818	441.018		594.193	0.0829447	325.114
596.898	0.00100528	442.639		594.251	0.0664557	326.748
596.956	0.000897121	444.257		594.308	0.0691206	328.381
597.013	0.0011367	445.877		594.366	0.0561292	330.014
597.071	0.000865956	447.497		594.424	0.0667888	331.646
597.129	0.00282138	449.115		594.481	0.0696203	333.278
597.186	0.000347269	450.734		594.539	0.0646236	334.91
597.244	0.00290537	452.351		594.597	0.0676216	336.542
597.302	0.00326024	453.968		594.654	0.0619587	338.173
597.36	0.003499	455.586		594.712	0.0654564	339.803
597.417	0.00322742	457.203		594.77	0.0624584	341.433
597.475	0.000891738	458.818		594.827	0.0564624	343.063
597.533	0.00242872	460.434		594.885	0.0581279	344.692
597.59	0.00150734	462.049		594.943	0.0619587	346.321
597.648	-8.67214e-05	463.664		595	0.0632911	347.949
597.706	0.000243864	465.279		595.058	0.0619587	349.576
597.763	0.00138596	466.893		595.116	0.0532978	351.205
597.821	0.000510316	468.507		595.173	0.0646236	352.832
597.879	0.00125786	470.121		595.231	0.0637908	354.458
597.936	0.00066021	471.733		595.288	0.0517988	356.084
597.994	0.00112918	473.346		595.346	0.0514657	357.71
598.052	0.00106463	474.957		595.404	0.0571286	359.336
598.109	0.00225225	476.569		595.461	0.0517988	360.961
598.167	0.00112067	478.18		595.519	0.0604597	362.585
598.225	0.00184423	479.792		595.576	0.0519654	364.21
598.282	0.00194152	481.402		595.634	0.0537975	365.834
598.34	0.0027576	483.011		595.692	0.053964	367.456
598.397	0.00246043	484.622		595.749	0.0557961	369.08
598.455	0.00295164	486.231		595.807	0.0507995	370.701
598.513	0.00253831	487.84		595.864	0.0574617	372.324
598.57	0.00595134	489.448		595.922	0.0546302	373.945
598.628	0.0163214	491.056		595.98	0.0444704	375.567
598.686	0.0325123	492.663		596.037	0.0511326	377.188
598.743	0.0434156	494.271		596.095	0.0488008	378.808
598.801	0.0188373	495.876		596.152	0.0536309	380.427
598.858	0.00692099	497.483		596.21	0.0498001	382.048
598.916	0.00632158	499.089		596.267	0.0507995	383.667
598.974	0.00544383	500.694		596.325	0.0398068	385.286
599.031	0.00528492	502.3		596.383	0.0519654	386.905
599.089	0.00443024	503.903		596.44	0.041972	388.521
599.146	0.00387697	505.508		596.498	0.0478015	390.139
599.204	0.00450638	507.112		596.555	0.0478015	391.756
599.261	0.00557636	508.714		596.613	0.0414724	393.373
599.319	0.00462872	510.319		596.67	0.0489674	394.988
599.377	0.00317084	511.921		596.728	0.0499667	396.605
599.434	0.00305798	513.523		596.785	0.0356429	398.219
599.492	0.00459161	515.125		596.843	0.0398068	399.835
599.549	0.00457144	516.726		596.9	0.0416389	401.449
599.607	0.00580354	518.327		596.958	0.0534644	403.064
599.664	0.00358021	519.928		597.015	0.0431379	404.678
599.722	0.00355996	521.526		597.073	0.0409727	406.291
599.779	0.00365565	523.127		597.13	0.0424717	407.903
599.837	0.00377451	524.727		597.188	0.0491339	409.516
599.894	0.00310487	526.324		597.245	0.0456362	411.127
599.952	0.00584423	527.924		597.303	0.0459694	412.739
600.01	0.00577753	529.522		597.36	0.0388075	414.351
600.067	0.00909664	531.119		597.418	0.0411392	415.962
600.125	0.0177032	532.716		597.475	0.0466356	417.572
600.182	0.0313189	534.314		597.533	0.0559627	419.181
600.24	0.0231587	535.91		597.59	0.0461359	420.791
600.297	0.00769344	537.505		597.648	0.0451366	422.401
600.355	0.00558596	539.101		597.705	0.0484677	424.009
600.412	0.00577436	540.696		597.763	0.0473018	425.618
600.47	0.0038756	542.29		597.82	0.0511326	427.225
600.527	0.00348425	543.885		597.878	0.0521319	428.832
600.585	0.00466986	545.479		597.935	0.0531312	430.441
600.642	0.00295667	547.073		597.992	0.0458028	432.047
600.7	0.00372487	548.666		598.05	0.055463	433.653
600.757	0.00361186	550.258		598.107	0.0474684	435.258
600.815	0.00342928	551.851		598.165	0.0506329	436.864
600.872	0.00252782	553.443		598.222	0.0521319	438.469
600.929	0.00424691	555.034		598.28	0.0592938	440.074
600.987	0.0042963	556.626		598.337	0.0532978	441.678
601.044	0.0019107	558.216		598.395	0.0446369	443.282
601.102	0.00372261	559.806		598.452	0.0512991	444.884
601.159	0.0031923	561.395		598.509	0.0526316	446.488
601.217	0.00321859	562.986		598.567	0.0474684	448.091
601.274	0.0037551	564.575		598.624	0.0542971	449.692
601.332	0.00215811	566.163		598.682	0.0481346	451.295
601.389	0.00332082	567.751		598.739	0.0542971	452.895
601.446	0.00200217	569.339		598.796	0.0621252	454.496
601.504	0.0020286	570.927		598.854	0.0616256	456.097
601.561	0.00163763	572.514		598.911	0.052465	457.697
601.619	0.00235984	574.099		598.969	0.0501332	459.296
601.676	0.00236318	575.686		599.026	0.0574617	460.895
601.734	0.00392032	577.272		599.083	0.0566289	462.494
601.791	0.00948946	578.857		599.141	0.0626249	464.093
601.848	0.0170298	580.443		599.198	0.0731179	465.691
601.906	0.00928766	582.026		599.255	0.0646236	467.288
601.963	0.00437478	583.612		599.313	0.056962	468.886
602.021	0.0039609	585.195		599.37	0.0726183	470.481
602.078	0.00275858	586.777		599.427	0.0774484	472.078
602.135	0.00202012	588.36		599.485	0.0829447	473.675
602.193	0.00269631	589.944		599.542	0.0847768	475.269
602.25	0.00307106	591.526		599.599	0.0729514	476.865
602.308	0.002611	593.108		599.657	0.0947702	478.459
602.365	0.00363517	594.689		599.714	0.103264	480.053
602.422	0.00347666	596.27		599.771	0.0949367	481.648
602.48	0.00324862	597.849		599.829	0.107095	483.241
602.537	0.00318296	599.43		599.886	0.0969354	484.834
602.594	0.00281585	601.01		599.943	0.106096	486.426
602.652	0.00214732	602.59		600.001	0.11509	488.018
602.709	0.00280068	604.167		600.058	0.0997668	489.61
602.766	0.00326856	605.747		600.115	0.100766	491.202
602.824	0.000930425	607.324		600.173	0.0971019	492.793
602.881	0.00274344	608.903		600.23	0.0949367	494.384
602.938	0.000730053	610.479		600.287	0.0921053	495.973
602.996	0.00180105	612.056		600.345	0.104763	497.563
603.053	0.00215318	613.632		600.402	0.0874417	499.153
603.11	0.00180964	615.209		600.459	0.0906063	500.741
603.168	0.00262567	616.785		600.516	0.0862758	502.331
603.225	0.000450152	618.36		600.574	0.0826116	503.918
603.282	0.00270407	619.935		600.631	0.0761159	505.505
603.34	0.0015954	621.509		600.688	0.0769487	507.094
603.397	0.00280583	623.082		600.745	0.0856096	508.68
603.454	0.00185958	624.656		600.803	0.0911059	510.266
603.511	0.00167865	626.229		600.86	0.0747835	511.853
603.569	0.00275006	627.803		600.917	0.0751166	513.438
603.626	4.14416e-05	629.374		600.974	0.0801133	515.023
603.683	0.00322327	630.947		601.032	0.077948	516.608
603.741	0.00109449	632.518		601.089	0.0829447	518.193
603.798	0.00163267	634.09		601.146	0.0842771	519.777
603.855	0.00282023	635.66		601.203	0.0864424	521.36
603.912	0.00243086	637.23		601.261	0.0886076	522.944
603.97	0.00190239	638.8		601.318	0.079447	524.527
604.027	0.000655048	640.371		601.375	0.0866089	526.109
604.084	0.00279357	641.94		601.432	0.0806129	527.691
604.141	0.00168544	643.509		601.49	0.0931046	529.272
604.199	0.000971595	645.077		601.547	0.0792805	530.853
604.256	0.000860739	646.645		601.604	0.0889407	532.435
604.313	0.00112097	648.211		601.661	0.0837775	534.015
604.37	0.00191461	649.779		601.718	0.0801133	535.595
604.428	0.00185024	651.346		601.776	0.0781146	537.174
604.485	0.00187867	652.913		601.833	0.0801133	538.753
604.542	0.00160565	654.478		601.89	0.0797801	540.332
604.599	0.00181967	656.044		601.947	0.0774484	541.91
604.657	0.00298454	657.609		602.004	0.0792805	543.489
604.714	0.000578088	659.175		602.062	0.0692871	545.067
604.771	0.00118644	660.738		602.119	0.0856096	546.642
604.828	0.00202673	662.302		602.176	0.064457	548.22
604.885	0.00142924	663.865		602.233	0.0739507	549.795
604.943	0.00280298	665.43		602.29	0.0681213	551.372
605	0.000211155	666.992		602.347	0.0667888	552.947
605.057	0.000263086	668.555		602.404	0.0691206	554.523
605.114	0.00133543	670.117		602.462	0.0774484	556.097
605.171	0.00127146	671.678		602.519	0.0529647	557.671
605.229	0.00146262	673.238		602.576	0.0587941	559.246
605.286	0.00265099	674.799		602.633	0.0647901	560.819
605.343	0.00179863	676.36		602.69	0.0702865	562.392
605.4	0.00034333	677.921		602.747	0.0632911	563.965
605.457	0.0007433	679.479		602.804	0.0602931	565.537
605.514	0.00188539	681.039		602.862	0.0649567	567.109
605.572	0.00478999	682.597		602.919	0.0656229	568.681
605.629	0.00634955	684.156		602.976	0.0647901	570.251
605.686	0.00292317	685.714		603.033	0.058461	571.822
605.743	0.00158396	687.271		603.09	0.0579614	573.393
605.8	0.000291143	688.828		603.147	0.0662891	574.961
605.857	0.00168845	690.386		603.204	0.0682878	576.531
605.914	0.00218135	691.942		603.261	0.064457	578.1
605.972	0.00139878	693.498		603.318	0.0607928	579.668
606.029	0.000407505	695.054		603.375	0.0624584	581.237
606.086	0.00226869	696.609		603.433	0.0541306	582.805
606.143	0.00185721	698.162		603.49	0.0706196	584.372
606.2	0.00128341	699.717		603.547	0.0597935	585.938
606.257	-9.28885e-06	701.272		603.604	0.0666223	587.505
606.314	0.00162003	702.824		603.661	0.0527981	589.071
606.371	0.00160284	704.378		603.718	0.0559627	590.637
606.428	0.00130736	705.932		603.775	0.043471	592.203
606.486	0.000849568	707.483		603.832	0.050966	593.768
606.543	0.00152812	709.035		603.889	0.0596269	595.333
606.6	0.000421003	710.587		603.946	0.0439707	596.896
606.657	0.00327948	712.138		604.003	0.0491339	598.46
606.714	0.00221877	713.689		604.06	0.0491339	600.025
606.771	0.00064787	715.239		604.117	0.0562958	601.587
606.828	0.000793081	716.789		604.174	0.0333111	603.15
606.885	0.00135573	718.338		604.231	0.0491339	604.712
606.942	0.00249815	719.888		604.288	0.0408061	606.273
606.999	0.00234191	721.437		604.345	0.0433045	607.834
607.056	0.00116529	722.985		604.402	0.0504664	609.396
607.113	0.00158883	724.534		604.459	0.0411392	610.957
607.17	0.00166451	726.082		604.516	0.049467	612.517
607.227	0.00208806	727.628		604.573	0.0308128	614.077
607.284	0.00309138	729.176		604.63	0.0358095	615.636
607.341	0.00242499	730.721		604.687	0.0293138	617.196
607.399	0.0029877	732.268		604.744	0.0324783	618.753
607.456	0.0016024	733.813		604.801	0.0399734	620.311
607.513	0.00258255	735.358		604.858	0.0414724	621.87
607.57	0.0030989	736.904		604.915	0.0354763	623.426
607.627	0.00556325	738.448		604.972	0.0338108	624.984
607.684	0.00619555	739.992		605.029	0.0341439	626.54
607.741	0.00332608	741.536		605.086	0.0308128	628.097
607.798	0.00351776	743.079		605.143	0.0326449	629.652
607.855	0.00178463	744.622		605.2	0.0308128	631.207
607.912	0.00204589	746.165		605.257	0.0324783	632.763
607.969	0.00165781	747.707		605.314	0.0351432	634.318
608.026	0.00212778	749.248		605.371	0.0353098	635.871
608.083	0.00183246	750.79		605.428	0.0361426	637.425
608.14	0.002859	752.331		605.485	0.0213191	638.979
608.197	0.00186795	753.871		605.542	0.0294803	640.532
608.254	0.000273948	755.412		605.599	0.0373085	642.083
608.311	0.0027151	756.951		605.656	0.035976	643.636
608.368	0.00251251	758.491		605.713	0.0243171	645.188
608.424	0.00182292	760.03		605.77	0.040473	646.74
608.481	0.000646323	761.568		605.827	0.0259827	648.29
608.538	0.00308744	763.106		605.883	0.0369753	649.841
608.595	0.00142382	764.643		605.94	0.0364757	651.391
608.652	0.00101248	766.181		605.997	0.0336442	652.94
608.709	0.0018766	767.718		606.054	0.0351432	654.49
608.766	0.0013029	769.254		606.111	0.034477	656.039
608.823	0.00228295	770.791		606.168	0.0196536	657.587
608.88	0.00145413	772.327		606.225	0.0274817	659.135
608.937	0.00259648	773.863		606.282	0.0373085	660.683
608.994	0.00288077	775.397		606.339	0.0256496	662.23
609.051	0.00413904	776.932		606.396	0.0294803	663.778
609.108	0.00739168	778.466		606.452	0.035976	665.324
609.165	0.00848758	780		606.509	0.0323118	666.871
609.222	0.00661506	781.533		606.566	0.0278148	668.417
609.279	0.00390766	783.067		606.623	0.0241506	669.962
609.335	0.002754	784.6		606.68	0.0319787	671.507
609.392	0.00282942	786.131		606.737	0.0321452	673.053
609.449	0.00392519	787.663		606.794	0.031479	674.596
609.506	0.00295698	789.194		606.85	0.0391406	676.139
609.563	0.00595432	790.726		606.907	0.0183211	677.684
609.62	0.00192489	792.256		606.964	0.0271486	679.226
609.677	0.00353073	793.787		607.021	0.0201532	680.769
609.734	0.0032581	795.317		607.078	0.0266489	682.31
609.79	0.00182591	796.847		607.135	0.0189873	683.854
609.847	0.00234168	798.377		607.191	0.0156562	685.395
609.904	0.0011645	799.904		607.248	0.0276482	686.935
609.961	0.00195848	801.434		607.305	0.0304797	688.475
610.018	0.00203351	802.961		607.362	0.0263158	690.016
610.075	0.00324482	804.489		607.419	0.0253165	691.556
610.132	0.00276318	806.016		607.476	0.022485	693.096
610.188	0.00244383	807.542		607.532	0.0234843	694.634
610.245	0.00207804	809.07		607.589	0.0279813	696.174
610.302	0.00161944	810.595		607.646	0.0213191	697.711
610.359	0.00197245	812.121		607.703	0.0313125	699.25
610.416	0.00213988	813.646		607.759	0.0249833	700.787
610.473	0.00226087	815.171		607.816	0.0286476	702.325
610.529	0.00159332	816.696		607.873	0.0281479	703.862
610.586	0.0016678	818.22		607.93	0.0309793	705.397
610.643	-4.34527e-05	819.744		607.987	0.0233178	706.933
610.7	0.00116724	821.266		608.043	0.0326449	708.468
610.757	0.00270253	822.79		608.1	0.0308128	710.004
610.813	0.00442329	824.313		608.157	0.0248168	711.539
610.87	0.00556422	825.834		608.214	0.0208195	713.073
610.927	0.00851396	827.357		608.27	0.0211526	714.608
610.984	0.0172613	828.878		608.327	0.0323118	716.142
611.041	0.0171266	830.399		608.384	0.0348101	717.674
611.097	0.00560523	831.92		608.441	0.0251499	719.207
611.154	0.00433408	833.439		608.497	0.032978	720.738
611.211	0.0044775	834.959		608.554	0.0274817	722.272
611.268	0.00302073	836.478		608.611	0.0303131	723.802
611.324	0.00402211	837.997		608.668	0.0286476	725.335
611.381	0.0021942	839.516		608.724	0.0261492	726.865
611.438	0.00268531	841.035		608.781	0.0371419	728.395
611.495	0.00282851	842.553		608.838	0.0481346	729.925
611.552	0.00396888	844.07		608.894	0.0393071	731.454
611.608	0.00441348	845.587		608.951	0.0381412	732.984
611.665	0.00383767	847.104		609.008	0.0353098	734.513
611.722	0.0038184	848.621		609.064	0.0263158	736.041
611.778	0.00331209	850.136		609.121	0.034477	737.569
611.835	0.0029449	851.653		609.178	0.0279813	739.098
611.892	0.00315744	853.167		609.235	0.0396402	740.624
611.949	0.00262785	854.681		609.291	0.0361426	742.151
612.005	0.00144889	856.197		609.348	0.0204863	743.679
612.062	0.00312235	857.711		609.405	0.0384744	745.204
612.119	0.00375221	859.224		609.461	0.0229847	746.731
612.175	0.00299061	860.737		609.518	0.0308128	748.255
612.232	0.00264642	862.25		609.575	0.0251499	749.78
612.289	0.00313707	863.763		609.631	0.0261492	751.304
612.346	0.00239859	865.275		609.688	0.0408061	752.83
612.402	0.001892	866.787		609.745	0.0346436	754.353
612.459	0.0025913	868.297		609.801	0.0429714	755.876
612.516	0.00134258	869.809		609.858	0.0291472	757.4
612.572	0.00259842	871.32		609.914	0.0396402	758.922
612.629	0.0017439	872.829		609.971	0.0243171	760.445
612.686	0.00184018	874.34		610.028	0.0388075	761.965
612.742	0.00214516	875.849		610.084	0.0413058	763.487
612.799	0.0034937	877.357		610.141	0.0358095	765.009
612.856	0.00131726	878.867		610.198	0.0379747	766.528
612.912	0.00213239	880.375		610.254	0.0333111	768.05
612.969	0.00259966	881.882		610.311	0.0346436	769.569
613.026	0.00142038	883.39		610.367	0.0349767	771.089
613.082	0.00130786	884.897		610.424	0.0366422	772.608
613.139	0.00358396	886.403		610.481	0.0426382	774.126
613.196	0.00138427	887.91		610.537	0.0423051	775.644
613.252	0.00150363	889.416		610.594	0.0391406	777.163
613.309	0.00264337	890.922		610.65	0.0421386	778.681
613.365	0.00204381	892.426		610.707	0.0424717	780.198
613.422	0.00218635	893.932		610.763	0.0356429	781.715
613.479	0.00207378	895.437		610.82	0.0376416	783.23
613.535	0.00216992	896.94		610.877	0.0261492	784.746
613.592	0.00233563	898.443		610.933	0.0343105	786.262
613.648	0.00120267	899.947		610.99	0.0218188	787.778
613.705	0.00220324	901.45		611.046	0.0421386	789.292
613.762	0.00424738	902.952		611.103	0.0403065	790.807
613.818	0.00220998	904.455		611.159	0.0379747	792.32
613.875	0.00130891	905.957		611.216	0.0339773	793.835
613.931	0.0012659	907.458		611.272	0.0323118	795.348
613.988	0.00231284	908.959		611.329	0.0343105	796.86
614.045	0.00284959	910.46		611.385	0.0361426	798.372
614.101	0.00220362	911.958		611.442	0.0288141	799.886
614.158	0.00174317	913.458		611.499	0.0349767	801.398
614.214	0.00272055	914.958		611.555	0.034477	802.909
614.271	0.00149482	916.458		611.612	0.0319787	804.42
614.327	0.00251857	917.956		611.668	0.0426382	805.931
614.384	0.00266109	919.455		611.725	0.0326449	807.44
614.44	0.00229342	920.952		611.781	0.0413058	808.95
614.497	0.000812603	922.451		611.838	0.0361426	810.46
614.554	0.00195232	923.947		611.894	0.0321452	811.968
614.61	0.00165423	925.444		611.951	0.0341439	813.477
614.667	0.00191271	926.939		612.007	0.0354763	814.985
614.723	0.000663815	928.437		612.064	0.0348101	816.493
614.78	0.00256884	929.932		612.12	0.0346436	818
614.836	0.00227076	931.428		612.177	0.0386409	819.508
614.893	0.00208863	932.923		612.233	0.028481	821.015
614.949	0.00165142	934.416		612.289	0.0283145	822.521
615.006	0.0017244	935.91		612.346	0.0306462	824.027
615.062	0.00295691	937.404		612.402	0.0411392	825.532
615.119	0.0025429	938.898		612.459	0.0341439	827.038
615.175	0.00268546	940.39		612.515	0.038974	828.543
615.232	0.0026657	941.884		612.572	0.0306462	830.047
615.288	0.0015096	943.375		612.628	0.0274817	831.552
615.345	0.00383209	944.868		612.685	0.0311459	833.054
615.401	0.00209623	946.359		612.741	0.0253165	834.558
615.458	0.00165905	947.849		612.797	0.0223185	836.06
615.514	0.00247416	949.341		612.854	0.0308128	837.563
615.571	0.00275589	950.831		612.91	0.0326449	839.065
615.627	0.00215638	952.321		612.967	0.0298135	840.568
615.683	0.00204388	953.811		613.023	0.0323118	842.068
615.74	0.000887808	955.3		613.08	0.0158228	843.569
615.796	0.00244503	956.789		613.136	0.0244837	845.069
615.853	0.00237892	958.276		613.192	0.0318121	846.571
615.909	0.00310128	959.764		613.249	0.0176549	848.071
615.966	0.00289603	961.253		613.305	0.01499	849.57
616.022	0.00324735	962.739		613.362	0.0238175	851.068
616.079	0.00297252	964.226		613.418	0.0278148	852.567
616.135	0.00223389	965.714		613.474	0.0183211	854.065
616.191	0.00457959	967.199		613.531	0.0203198	855.564
616.248	0.00351629	968.684		613.587	0.0193205	857.06
616.304	0.0019196	970.171		613.643	0.0193205	858.558
616.361	0.00129691	971.656		613.7	0.0294803	860.054
616.417	0.00234394	973.14		613.756	0.0246502	861.551
616.473	0.00341416	974.624		613.813	0.0188208	863.046
616.53	0.00300017	976.108		613.869	0.0236509	864.543
616.586	0.00407038	977.591		613.925	0.0158228	866.038
616.643	0.00226496	979.075		613.982	0.0203198	867.533
616.699	0.00372939	980.558		614.038	0.0238175	869.027
616.755	0.00343134	982.04		614.094	0.0279813	870.521
616.812	0.00118528	983.521		614.151	0.01499	872.014
616.868	0.00390198	985.003		614.207	0.0274817	873.508
616.925	0.00353434	986.485		614.263	0.0298135	875.001
616.981	0.00182163	987.966		614.32	0.0261492	876.494
617.037	0.00198734	989.445		614.376	0.0286476	877.985
617.094	0.002269	990.926		614.432	0.028481	879.477
617.15	0.00206364	992.406		614.489	0.0304797	880.97
617.206	0.0010466	993.885		614.545	0.0204863	882.46
617.263	0.00369366	995.365		614.601	0.0169887	883.951
617.319	0.00348826	996.843		614.657	0.010493	885.441
617.375	0.00309732	998.322		614.714	0.0253165	886.93
617.432	0.00305422	999.799		614.77	0.00716189	888.421
617.488	0.00175881	1001.28		614.826	0.022485	889.91
617.544	0.00150695	1002.75		614.883	0.0199867	891.398
617.601	0.00113913	1004.23		614.939	0.0258161	892.887
617.657	0.00158295	1005.71		614.995	0.0159893	894.375
617.713	0.00383561	1007.18		615.051	0.0161559	895.862
617.77	0.00126461	1008.66		615.108	0.019487	897.35
617.826	0.00189388	1010.13		615.164	0.022485	898.836
617.882	0.00305651	1011.61		615.22	0.022485	900.322
617.938	0.000902861	1013.08		615.276	0.0131579	901.809
617.995	0.00218139	1014.56		615.333	0.0208195	903.294
618.051	0.00253226	1016.03		615.389	0.0136576	904.78
618.107	0.00234971	1017.5		615.445	0.0169887	906.264
618.164	0.00256138	1018.98		615.501	0.010493	907.75
618.22	0.00184538	1020.45		615.558	0.0221519	909.234
618.276	0.00115254	1021.92		615.614	0.0211526	910.717
618.332	0.00319615	1023.39		615.67	0.0246502	912.2
618.389	0.00363957	1024.86		615.726	0.0193205	913.683
618.445	0.00371191	1026.34		615.783	0.0208195	915.167
618.501	0.00269424	1027.81		615.839	0.0178215	916.65
618.558	0.00306797	1029.28		615.895	0.0169887	918.13
618.614	0.00295465	1030.75		615.951	0.0261492	919.612
618.67	0.004998	1032.22		616.007	0.00716189	921.093
618.726	0.00502373	1033.69		616.064	0.0196536	922.575
618.782	0.00414497	1035.15		616.12	0.0286476	924.054
618.839	0.00224579	1036.62		616.176	0.0236509	925.534
618.895	0.00180755	1038.09		616.232	0.0118254	927.015
618.951	0.0019954	1039.56		616.288	0.0118254	928.494
619.007	0.00271658	1041.03		616.344	0.0219853	929.972
619.064	0.00114184	1042.49		616.401	0.0151566	931.452
619.12	0.00237309	1043.96		616.457	0.0243171	932.929
619.176	0.00237518	1045.43		616.513	0.0256496	934.407
619.232	0.00144959	1046.89		616.569	0.0398068	935.884
619.288	0.00384018	1048.36		616.625	0.035976	937.361
619.345	0.00149983	1049.82		616.681	0.0318121	938.838
619.401	0.00196546	1051.29		616.738	0.0236509	940.314
619.457	0.00215274	1052.75		616.794	0.0248168	941.79
619.513	0.00238632	1054.22		616.85	0.0214857	943.266
619.569	0.00278217	1055.68		616.906	0.0158228	944.74
619.626	0.00334026	1057.14		616.962	0.0214857	946.215
619.682	0.00127775	1058.61		617.018	0.0199867	947.69
619.738	0.00239226	1060.07		617.074	0.0114923	949.164
619.794	0.0034835	1061.53		617.131	0.0159893	950.638
619.85	0.00181497	1062.99		617.187	0.0196536	952.111
619.906	0.00246542	1064.45		617.243	0.0229847	953.583
619.963	0.00165476	1065.92		617.299	0.0286476	955.055
620.019	0.00228183	1067.38		617.355	0.0158228	956.529
620.075	0.003906	1068.84		617.411	0.0138241	958
620.131	0.00404587	1070.3		617.467	0.0228181	959.472
620.187	0.00344355	1071.76		617.523	0.0258161	960.943
620.243	0.00395427	1073.22		617.579	0.0133245	962.414
620.299	0.00209945	1074.67		617.635	0.0133245	963.883
620.355	0.00240125	1076.13		617.691	0.0341439	965.353
620.412	0.00191446	1077.59		617.748	0.0276482	966.823
620.468	0.00158989	1079.05		617.804	0.019487	968.292
620.524	0.00219283	1080.51		617.86	0.0114923	969.76
620.58	0.00332904	1081.96		617.916	0.0201532	971.229
620.636	0.00212288	1083.42		617.972	0.0233178	972.697
620.692	0.0021457	1084.88		618.028	0.0176549	974.164
620.748	0.00490489	1086.33		618.084	0.017988	975.632
620.804	-3.53209e-05	1087.79		618.14	0.0148235	977.099
620.86	0.00144813	1089.24		618.196	0.0219853	978.565
620.916	0.00290825	1090.7		618.252	0.0191539	980.031
620.973	0.0022811	1092.15		618.308	0.0183211	981.497
621.029	0.00332355	1093.61		618.364	0.0198201	982.962
621.085	0.00111919	1095.06		618.42	0.0186542	984.427
621.141	0.000746761	1096.51		618.476	0.0231512	985.892
621.197	0.00120907	1097.97		618.532	0.0206529	987.357
621.253	0.00113787	1099.42		618.588	0.0278148	988.82
621.309	0.00303775	1100.87		618.644	0.0188208	990.284
621.365	0.00245611	1102.32		618.7	0.0128248	991.748
621.421	0.00205988	1103.77		618.756	0.0233178	993.21
621.477	0.00106057	1105.22		618.812	0.019487	994.671
621.533	0.00168449	1106.67		618.868	0.0264823	996.134
621.589	0.00138066	1108.12		618.924	0.023984	997.596
621.645	0.00128543	1109.57		618.98	0.0313125	999.057
621.701	0.00116689	1111.02		619.036	0.0221519	1000.52
621.757	0.00216138	1112.47		619.092	0.0153231	1001.98
621.813	0.000117794	1113.92		619.148	0.0151566	1003.44
621.869	0.00275858	1115.37		619.204	0.0238175	1004.9
621.925	0.00212939	1116.82		619.26	0.0248168	1006.36
621.981	0.00207985	1118.27		619.316	0.0251499	1007.82
622.037	0.00140404	1119.71		619.372	0.0231512	1009.28
622.093	0.00249061	1121.16		619.428	0.0183211	1010.73
622.149	0.00211606	1122.61		619.484	0.0174883	1012.19
622.205	0.00174139	1124.05		619.54	0.0271486	1013.65
622.261	0.000554948	1125.5		619.596	0.0264823	1015.11
622.317	0.000597491	1126.95		619.652	0.0384744	1016.56
622.373	0.00210093	1128.39		619.708	0.0188208	1018.02
622.429	0.0012852	1129.84		619.763	0.0334777	1019.48
622.485	0.000817218	1131.28		619.819	0.0208195	1020.93
622.541	0.00160142	1132.73		619.875	0.032978	1022.39
622.597	0.00152746	1134.17		619.931	0.0231512	1023.84
622.653	0.00147658	1135.61		619.987	0.031479	1025.3
622.709	0.000567543	1137.06		620.043	0.0293138	1026.75
622.765	0.000748354	1138.5		620.099	0.0346436	1028.2
622.821	0.00116096	1139.94		620.155	0.0273151	1029.66
622.877	0.00117922	1141.38		620.211	0.0188208	1031.11
622.933	0.00154524	1142.82		620.267	0.0223185	1032.56
622.989	-3.68619e-05	1144.26		620.322	0.023984	1034.02
623.045	0.00250885	1145.71		620.378	0.0278148	1035.47
623.1	0.00340793	1147.15		620.434	0.0346436	1036.92
623.156	0.00201105	1148.59		620.49	0.028481	1038.37
623.212	0.00117064	1150.03		620.546	0.0246502	1039.82
623.268	0.00332173	1151.47		620.602	0.0219853	1041.27
623.324	0.00234201	1152.9		620.658	0.0261492	1042.72
623.38	0.00182601	1154.34		620.713	0.0203198	1044.17
623.436	0.00226075	1155.78		620.769	0.0256496	1045.62
623.492	0.00165183	1157.22		620.825	0.0218188	1047.07
623.548	0.000996468	1158.66		620.881	0.02998	1048.52
623.604	0.00143099	1160.09		620.937	0.0263158	1049.97
623.659	0.000961019	1161.53		620.993	0.0293138	1051.42
623.715	0.000815654	1162.97		621.049	0.0246502	1052.86
623.771	0.00180657	1164.4		621.104	0.0298135	1054.31
623.827	0.00133643	1165.84		621.16	0.0266489	1055.76
623.883	0.00142281	1167.27		621.216	0.0326449	1057.2
623.939	4.81446e-05	1168.71		621.272	0.0243171	1058.65
623.995	0.00159545	1170.14		621.328	0.0234843	1060.1
624.05	0.00195999	1171.58		621.383	0.0214857	1061.54
624.106	0.00130412	1173.01		621.439	0.0188208	1062.99
624.162	0.00217879	1174.45		621.495	0.0246502	1064.43
624.218	0.000873526	1175.88		621.551	0.0206529	1065.88
624.274	0.00140029	1177.31		621.607	0.01499	1067.32
624.33	0.00141684	1178.74		621.662	0.011992	1068.76
624.385	0.00182762	1180.18		621.718	0.0281479	1070.21
624.441	0.00288772	1181.61		621.774	0.0328115	1071.65
624.497	0.00121133	1183.04		621.83	0.023984	1073.09
624.553	0.00282799	1184.47		621.885	0.0176549	1074.53
624.609	0.00101244	1185.9		621.941	0.0296469	1075.97
624.665	7.81395e-05	1187.33		621.997	0.0336442	1077.42
624.72	0.00164842	1188.76		622.053	0.0236509	1078.86
624.776	0.000389468	1190.19		622.109	0.0219853	1080.3
624.832	0.000429196	1191.62		622.164	0.0276482	1081.74
624.888	0.000376178	1193.05		622.22	0.0268155	1083.18
624.944	0.0019929	1194.48		622.276	0.0249833	1084.62
624.999	0.000734013	1195.91		622.331	0.0238175	1086.06
625.055	0.00151592	1197.33		622.387	0.032978	1087.5
625.111	0.000906429	1198.76		622.443	0.0319787	1088.93
625.167	0.00038973	1200.19		622.499	0.028481	1090.37
625.222	0.00110217	1201.61		622.554	0.0318121	1091.81
625.278	0.000353639	1203.04		622.61	0.0168221	1093.25
625.334	0.00176188	1204.47		622.666	0.0238175	1094.68
625.39	0.00177873	1205.89		622.721	0.0181546	1096.12
625.445	0.000659288	1207.32		622.777	0.0241506	1097.56
625.501	0.00262425	1208.74		622.833	0.0318121	1098.99
625.557	0.00217745	1210.17		622.889	0.0233178	1100.43
625.613	0.0012437	1211.59		622.944	0.0248168	1101.86
625.668	0.00191017	1213.02		623	0.00882745	1103.3
625.724	0.00192737	1214.44		623.056	0.0289807	1104.73
625.78	0.00275631	1215.86		623.111	0.0261492	1106.17
625.836	0.00219389	1217.28		623.167	0.0274817	1107.6
625.891	0.00172431	1218.71		623.223	0.0333111	1109.04
625.947	0.00264624	1220.13		623.278	0.0279813	1110.47
626.003	0.00203767	1221.55		623.334	0.0206529	1111.9
626.058	0.00138282	1222.97		623.39	0.026982	1113.33
626.114	0.00272243	1224.39		623.445	0.0258161	1114.76
626.17	0.00174309	1225.81		623.501	0.0353098	1116.2
626.225	0.00118127	1227.23		623.557	0.0241506	1117.63
626.281	0.00215012	1228.65		623.612	0.0334777	1119.06
626.337	0.00284079	1230.07		623.668	0.0279813	1120.49
626.393	0.00139803	1231.49		623.723	0.032978	1121.92
626.448	0.00137001	1232.91		623.779	0.0188208	1123.35
626.504	0.00080871	1234.33		623.835	0.0201532	1124.78
626.56	0.00194044	1235.75		623.89	0.0286476	1126.21
626.615	0.00165765	1237.16		623.946	0.032978	1127.63
626.671	0.00225623	1238.58		624.002	0.0213191	1129.06
626.726	0.00202007	1240		624.057	0.0246502	1130.49
626.782	0.00104194	1241.41		624.113	0.0331446	1131.92
626.838	0.00307871	1242.83		624.168	0.0316456	1133.35
626.893	0.00159065	1244.25		624.224	0.026982	1134.77
626.949	0.00265368	1245.66		624.279	0.0216522	1136.2
627.005	0.000655691	1247.08		624.335	0.0349767	1137.62
627.06	0.00271619	1248.49		624.391	0.0276482	1139.05
627.116	0.00227226	1249.91		624.446	0.026982	1140.48
627.172	0.00315033	1251.32		624.502	0.0304797	1141.9
627.227	0.00277625	1252.74		624.557	0.0234843	1143.33
627.283	0.00328357	1254.15		624.613	0.0283145	1144.75
627.338	0.00369828	1255.56		624.668	0.0298135	1146.17
627.394	0.0122298	1256.97		624.724	0.0369753	1147.6
627.45	0.0307799	1258.39		624.78	0.0264823	1149.02
627.505	0.0473357	1259.8		624.835	0.0386409	1150.44
627.561	0.0301726	1261.21		624.891	0.0306462	1151.87
627.616	0.0251152	1262.62		624.946	0.0331446	1153.29
627.672	0.0194781	1264.03		625.002	0.0323118	1154.71
627.727	0.00686086	1265.44		625.057	0.0251499	1156.13
627.783	0.00539844	1266.85		625.113	0.0409727	1157.55
627.839	0.0049102	1268.26		625.168	0.0388075	1158.97
627.894	0.00444532	1269.67		625.224	0.0428048	1160.39
627.95	0.00627647	1271.08		625.279	0.0266489	1161.81
628.005	0.00497707	1272.49		625.335	0.0411392	1163.23
628.061	0.00928996	1273.9		625.39	0.0409727	1164.65
628.116	0.0153655	1275.31		625.446	0.0363091	1166.07
628.172	0.0183801	1276.71		625.501	0.0371419	1167.49
628.227	0.0126752	1278.12		625.557	0.0379747	1168.91
628.283	0.00708637	1279.53		625.612	0.0403065	1170.32
628.339	0.0043734	1280.94		625.668	0.0386409	1171.74
628.394	0.00493046	1282.34		625.723	0.0418055	1173.16
628.45	0.00435136	1283.75		625.779	0.0341439	1174.58
628.505	0.00530301	1285.15		625.834	0.0396402	1175.99
628.561	0.00609251	1286.56		625.89	0.0349767	1177.41
628.616	0.0060937	1287.96		625.945	0.0431379	1178.82
628.672	0.00628058	1289.37		626.001	0.0534644	1180.24
628.727	0.00642126	1290.77		626.056	0.0431379	1181.65
628.783	0.00503154	1292.18		626.111	0.0499667	1183.07
628.838	0.00345647	1293.58		626.167	0.038974	1184.48
628.894	0.00487315	1294.98		626.222	0.0319787	1185.9
628.949	0.00510728	1296.38		626.278	0.049467	1187.31
629.005	0.00559668	1297.79		626.333	0.0488008	1188.72
629.06	0.00726898	1299.19		626.389	0.0597935	1190.13
629.116	0.00699343	1300.59		626.444	0.0532978	1191.55
629.171	0.00894435	1301.99		626.499	0.0502998	1192.96
629.226	0.0105012	1303.39		626.555	0.0622918	1194.37
629.282	0.00637653	1304.79		626.61	0.0484677	1195.78
629.337	0.00301731	1306.19		626.666	0.0582945	1197.19
629.393	0.0049689	1307.59		626.721	0.0536309	1198.6
629.448	0.00235211	1308.99		626.776	0.0602931	1200.01
629.504	0.00474465	1310.39		626.832	0.0522985	1201.42
629.559	0.00331091	1311.79		626.887	0.0591272	1202.83
629.615	0.00387171	1313.19		626.943	0.0564624	1204.24
629.67	0.00378334	1314.59		626.998	0.0671219	1205.65
629.725	0.00397342	1315.99		627.053	0.065956	1207.06
629.781	0.00402451	1317.38		627.109	0.0641239	1208.47
629.836	0.00280028	1318.78		627.164	0.0586276	1209.88
629.892	0.00389526	1320.18		627.219	0.0597935	1211.28
629.947	0.00325109	1321.57		627.275	0.0747835	1212.69
630.003	0.00288537	1322.97		627.33	0.0631246	1214.1
630.058	0.00335466	1324.36		627.386	0.0697868	1215.5
630.113	0.00278052	1325.76		627.441	0.0724517	1216.91
630.169	0.00199781	1327.15		627.496	0.0911059	1218.32
630.224	0.00249073	1328.55		627.552	0.073451	1219.72
630.279	0.00363313	1329.94		627.607	0.0671219	1221.13
630.335	0.00331467	1331.34		627.662	0.0717855	1222.53
630.39	0.00250935	1332.73		627.718	0.088441	1223.93
630.446	0.00119397	1334.12		627.773	0.101432	1225.34
630.501	0.00365879	1335.52		627.828	0.0917722	1226.74
630.556	0.00113778	1336.91		627.884	0.0966023	1228.14
630.612	0.0035333	1338.3		627.939	0.08994	1229.55
630.667	0.00228803	1339.69		627.994	0.0934377	1230.95
630.722	0.00303729	1341.09		628.049	0.107262	1232.35
630.778	0.00510853	1342.48		628.105	0.107761	1233.75
630.833	0.00539422	1343.87		628.16	0.123085	1235.15
630.888	0.00264208	1345.26		628.215	0.117422	1236.55
630.944	0.00809952	1346.65		628.271	0.130413	1237.96
630.999	0.0136267	1348.04		628.326	0.142239	1239.36
631.054	0.0192235	1349.43		628.381	0.143404	1240.76
631.11	0.0162399	1350.82		628.436	0.136742	1242.16
631.165	0.00752838	1352.2		628.492	0.150899	1243.55
631.22	0.0056118	1353.59		628.547	0.159394	1244.95
631.276	0.00448381	1354.98		628.602	0.161559	1246.35
631.331	0.00535031	1356.37		628.657	0.176216	1247.75
631.386	0.00665754	1357.76		628.713	0.174217	1249.15
631.441	0.010168	1359.14		628.768	0.194204	1250.54
631.497	0.00632709	1360.53		628.823	0.177881	1251.94
631.552	0.00466622	1361.92		628.878	0.183877	1253.34
631.607	0.00476792	1363.3		628.927	0.234677	1254.56
631.663	0.00584372	1364.69		628.984	0.236176	1256.01
631.718	0.00733703	1366.07		629.042	0.237841	1257.47
631.773	0.00627946	1367.46		629.099	0.247502	1258.92
631.828	0.0041552	1368.84		629.157	0.250999	1260.37
631.884	0.00379351	1370.22		629.214	0.255663	1261.82
631.939	0.00229554	1371.61		629.272	0.258994	1263.27
631.994	0.00295437	1372.99		629.329	0.256829	1264.73
632.049	0.00287117	1374.38		629.386	0.261326	1266.18
632.105	0.00276483	1375.76		629.444	0.28481	1267.63
632.16	0.00286727	1377.14		629.501	0.272652	1269.08
632.215	0.00259872	1378.52		629.559	0.268155	1270.53
632.27	0.00246936	1379.9		629.616	0.268987	1271.98
632.326	0.00326767	1381.28		629.674	0.270819	1273.43
632.381	0.00286012	1382.67		629.731	0.266489	1274.87
632.436	0.00338023	1384.05		629.789	0.247668	1276.32
632.491	0.00357571	1385.43		629.846	0.270986	1277.77
632.546	0.00156811	1386.81		629.904	0.241839	1279.22
632.602	0.00299276	1388.19		629.961	0.251832	1280.66
632.657	0.00328109	1389.57		630.018	0.245836	1282.11
632.712	0.00285053	1390.94		630.076	0.250167	1283.56
632.767	0.00151556	1392.32		630.133	0.226849	1285
632.822	0.0028939	1393.7		630.191	0.238841	1286.45
632.878	0.00401716	1395.08		630.248	0.226516	1287.89
632.933	0.000595068	1396.46		630.305	0.227348	1289.34
632.988	0.00269234	1397.83		630.363	0.222352	1290.79
633.043	0.00265607	1399.21		630.42	0.225849	1292.23
633.098	0.00299085	1400.59		630.478	0.228181	1293.67
633.153	0.00307052	1401.96		630.535	0.221852	1295.12
633.209	0.00308061	1403.34		630.592	0.220353	1296.56
633.264	0.00262687	1404.71		630.65	0.210526	1298
633.319	0.00254416	1406.09		630.707	0.216023	1299.45
633.374	0.00292524	1407.46		630.765	0.207362	1300.89
633.429	0.00177571	1408.84		630.822	0.210693	1302.33
633.484	0.00296839	1410.21		630.879	0.212692	1303.77
633.539	0.00260726	1411.59		630.937	0.198368	1305.21
633.595	0.00252438	1412.96		630.994	0.217855	1306.65
633.65	0.00169936	1414.33		631.051	0.208528	1308.09
633.705	0.00342525	1415.7		631.109	0.193038	1309.54
633.76	0.00239141	1417.08		631.166	0.197535	1310.97
633.815	0.00205322	1418.45		631.223	0.206362	1312.41
633.852	0.00222517	1419.37		631.281	0.190373	1313.85
633.91	0.00160856	1420.8		631.338	0.194537	1315.29
633.967	0.00189632	1422.24		631.395	0.208195	1316.73
634.025	0.00123319	1423.67		631.453	0.193871	1318.17
634.082	0.00186865	1425.1		631.51	0.194537	1319.61
634.14	0.000138585	1426.53		631.567	0.195703	1321.04
634.197	0.00186383	1427.96		631.625	0.190706	1322.48
634.255	0.00261497	1429.39		631.682	0.192705	1323.92
634.312	0.00181225	1430.82		631.739	0.204364	1325.35
634.37	0.00205299	1432.25		631.797	0.177049	1326.79
634.428	0.00136601	1433.68		631.854	0.189374	1328.23
634.485	0.00162973	1435.11		631.911	0.179547	1329.66
634.543	0.000641049	1436.54		631.969	0.179714	1331.09
634.6	0.00190173	1437.97		632.026	0.182545	1332.53
634.658	-6.12099e-05	1439.4		632.083	0.185043	1333.96
634.715	0.00177898	1440.82		632.14	0.188541	1335.4
634.773	1.30548e-06	1442.25		632.198	0.185543	1336.83
634.83	0.000264277	1443.68		632.255	0.184044	1338.26
634.888	0.000248837	1445.11		632.312	0.182045	1339.7
634.945	0.00183342	1446.53		632.37	0.195203	1341.13
635.003	0.00163221	1447.96		632.427	0.191206	1342.56
635.06	0.00147726	1449.38		632.484	0.201033	1343.99
635.118	0.00139176	1450.81		632.541	0.184211	1345.42
635.175	0.000169807	1452.23		632.599	0.183211	1346.86
635.233	0.0007566	1453.66		632.656	0.207362	1348.29
635.29	0.00208538	1455.08		632.713	0.195703	1349.72
635.348	0.000607981	1456.51		632.771	0.208861	1351.15
635.405	0.00207567	1457.93		632.828	0.208694	1352.58
635.463	0.00145611	1459.36		632.885	0.209027	1354.01
635.52	0.00157853	1460.78		632.942	0.218188	1355.43
635.578	0.00079641	1462.2		632.999	0.210526	1356.86
635.635	0.00149838	1463.62		633.057	0.214857	1358.29
635.692	0.00192196	1465.05		633.114	0.213358	1359.72
635.75	0.00123229	1466.47		633.171	0.214024	1361.15
635.807	0.00112228	1467.89		633.228	0.214191	1362.57
635.865	0.000617928	1469.31		633.286	0.202365	1364
635.922	0.0020151	1470.73		633.343	0.216356	1365.43
635.98	0.000907599	1472.15		633.4	0.197035	1366.85
636.037	0.000101476	1473.57		633.457	0.203531	1368.28
636.095	0.00173026	1474.99		633.514	0.20453	1369.7
636.152	0.000390568	1476.41		633.572	0.187375	1371.13
636.209	0.000511782	1477.83		633.629	0.185876	1372.56
636.267	-3.96214e-05	1479.24		633.686	0.180047	1373.98
636.324	0.00103222	1480.66		633.743	0.181213	1375.4
636.382	0.000898073	1482.08		633.8	0.177548	1376.83
636.439	0.00192337	1483.5		633.858	0.172885	1378.25
636.496	0.00081506	1484.92		633.915	0.172219	1379.67
636.554	5.45387e-05	1486.33		633.972	0.165723	1381.1
636.611	0.00142748	1487.75		634.029	0.163558	1382.52
636.669	0.00147851	1489.17		634.086	0.168554	1383.94
636.726	0.00199329	1490.58		634.143	0.17555	1385.36
636.783	0.00188187	1492		634.201	0.154231	1386.78
636.841	0.00241975	1493.41		634.258	0.15473	1388.2
636.898	0.00128787	1494.83		634.315	0.160726	1389.62
636.956	0.00177929	1496.24		634.372	0.154064	1391.04
637.013	0.0017373	1497.65		634.429	0.149067	1392.46
637.07	0.000466182	1499.07		634.486	0.148901	1393.88
637.128	0.0027432	1500.48		634.543	0.150233	1395.3
637.185	0.00302582	1501.9		634.601	0.147901	1396.72
637.242	0.00319248	1503.31		634.658	0.15573	1398.14
637.3	0.00771896	1504.72		634.715	0.145403	1399.56
637.357	0.0138456	1506.13		634.772	0.146736	1400.98
637.414	0.0184416	1507.54		634.829	0.148568	1402.39
637.472	0.0257742	1508.96		634.886	0.145237	1403.81
637.529	0.017198	1510.37		634.943	0.151732	1405.23
637.587	0.0106627	1511.78		635	0.152065	1406.64
637.644	0.0102265	1513.19		635.058	0.138241	1408.06
637.701	0.00730886	1514.6		635.115	0.139407	1409.48
637.759	0.00573636	1516.01		635.172	0.138907	1410.89
637.816	0.00152016	1517.42		635.229	0.143738	1412.31
637.873	0.00465541	1518.83		635.286	0.1499	1413.72
637.93	0.00268878	1520.23		635.343	0.147568	1415.13
637.988	0.00473417	1521.64		635.4	0.133411	1416.55
638.045	0.00508669	1523.05		635.457	0.139907	1417.96
638.102	0.00724813	1524.46		635.514	0.12475	1419.38
638.16	0.00806457	1525.86		635.571	0.141073	1420.79
638.217	0.0120582	1527.27		635.628	0.13441	1422.2
638.274	0.0115761	1528.68		635.685	0.135909	1423.61
638.332	0.00564426	1530.08		635.742	0.121419	1425.03
638.389	0.00488401	1531.49		635.8	0.143404	1426.44
638.446	0.00326578	1532.9		635.857	0.137408	1427.85
638.503	0.00577555	1534.3		635.914	0.148068	1429.26
638.561	0.00436619	1535.71		635.971	0.124417	1430.67
638.618	0.00506726	1537.11		636.028	0.132079	1432.08
638.675	0.00528141	1538.51		636.085	0.137742	1433.49
638.733	0.00503183	1539.92		636.142	0.122418	1434.9
638.79	0.00860879	1541.32		636.199	0.139241	1436.31
638.847	0.00439382	1542.73		636.256	0.127415	1437.72
638.904	0.00576787	1544.13		636.313	0.126249	1439.13
638.962	0.00405767	1545.53		636.37	0.13491	1440.53
639.019	0.0049913	1546.93		636.427	0.130746	1441.94
639.076	0.00717733	1548.33		636.484	0.129081	1443.35
639.133	0.0121695	1549.74		636.541	0.124084	1444.76
639.191	0.0210346	1551.14		636.598	0.125916	1446.16
639.248	0.0345844	1552.54		636.655	0.123917	1447.57
639.305	0.0450962	1553.94		636.712	0.130913	1448.97
639.362	0.0513412	1555.34		636.769	0.133078	1450.38
639.419	0.0161447	1556.74		636.826	0.128581	1451.79
639.477	0.00886976	1558.14		636.883	0.13008	1453.19
639.534	0.00549096	1559.54		636.94	0.139407	1454.6
639.591	0.00593872	1560.94		636.997	0.130247	1456
639.648	0.00583003	1562.33		637.054	0.144237	1457.4
639.706	0.00655632	1563.73		637.111	0.130413	1458.81
639.763	0.00730592	1565.13		637.168	0.138907	1460.21
639.82	0.00596849	1566.53		637.225	0.128248	1461.61
639.877	0.00718214	1567.92		637.282	0.136243	1463.02
639.934	0.00772339	1569.32		637.339	0.141572	1464.42
639.992	0.00606166	1570.72		637.396	0.145237	1465.82
640.049	0.00644081	1572.11		637.453	0.138408	1467.22
640.106	0.00494166	1573.51		637.509	0.139574	1468.62
640.163	0.00578486	1574.9		637.566	0.132079	1470.02
640.22	0.00426276	1576.3		637.623	0.141572	1471.42
640.277	0.00529173	1577.69		637.68	0.141239	1472.83
640.335	0.00481344	1579.09		637.737	0.147069	1474.23
640.392	0.00581947	1580.48		637.794	0.136742	1475.62
640.449	0.00434423	1581.87		637.851	0.140406	1477.02
640.506	0.00402863	1583.27		637.908	0.136742	1478.42
640.563	0.00362039	1584.66		637.965	0.138408	1479.82
640.62	0.00518347	1586.05		638.022	0.151732	1481.22
640.678	0.00505375	1587.45		638.079	0.158228	1482.62
640.735	0.00457629	1588.84		638.136	0.148734	1484.01
640.792	0.00303218	1590.23		638.192	0.156895	1485.41
640.849	0.00348258	1591.62		638.249	0.153564	1486.81
640.906	0.00481434	1593.01		638.306	0.146069	1488.21
640.963	0.00396629	1594.4		638.363	0.162558	1489.6
641.02	0.00464894	1595.79		638.42	0.155563	1491
641.077	0.00463598	1597.18		638.477	0.158561	1492.39
641.135	0.00531885	1598.57		638.534	0.158061	1493.79
641.192	0.00730051	1599.96		638.591	0.15956	1495.18
641.249	0.0092127	1601.35		638.648	0.170886	1496.58
641.306	0.00857404	1602.74		638.704	0.164057	1497.97
641.363	0.00519901	1604.13		638.761	0.171885	1499.36
641.42	0.00381846	1605.52		638.818	0.16972	1500.76
641.477	0.0027627	1606.9		638.875	0.170053	1502.15
641.534	0.00618281	1608.29		638.932	0.186209	1503.54
641.591	0.0050113	1609.68		638.989	0.183877	1504.94
641.648	0.00611256	1611.06		639.046	0.195037	1506.33
641.706	0.0060312	1612.45		639.102	0.18471	1507.72
641.763	0.00690076	1613.84		639.159	0.185543	1509.11
641.82	0.00461649	1615.22		639.216	0.188541	1510.5
641.877	0.00279614	1616.61		639.273	0.196203	1511.89
641.934	0.00387469	1617.99		639.33	0.193371	1513.28
641.991	0.00395615	1619.38		639.387	0.196869	1514.67
642.048	0.00392174	1620.76		639.443	0.189707	1516.06
642.105	0.00298299	1622.15		639.5	0.201199	1517.45
642.162	0.00341256	1623.53		639.557	0.181546	1518.84
642.219	0.0026827	1624.91		639.614	0.192538	1520.23
642.276	0.00366902	1626.3		639.671	0.202865	1521.62
642.333	0.00182617	1627.68		639.727	0.185376	1523.01
642.39	0.00309093	1629.06		639.784	0.205363	1524.39
642.447	0.00287158	1630.44		639.841	0.196203	1525.78
642.504	0.00151596	1631.82		639.898	0.186875	1527.17
642.561	0.00433472	1633.2		639.955	0.206529	1528.55
642.618	0.00181972	1634.59		640.011	0.202199	1529.94
642.675	0.00308484	1635.97		640.068	0.197702	1531.33
642.732	0.00114974	1637.35		640.125	0.199534	1532.71
642.789	0.00123228	1638.73		640.182	0.207861	1534.1
642.846	0.00168594	1640.11		640.238	0.201366	1535.48
642.903	0.00241794	1641.48		640.295	0.208528	1536.87
642.96	0.00148027	1642.86		640.352	0.201366	1538.25
643.017	0.00214281	1644.24		640.409	0.214524	1539.64
643.074	0.00206331	1645.62		640.465	0.219021	1541.02
643.131	0.000708378	1647		640.522	0.210693	1542.4
643.188	0.00297122	1648.38		640.579	0.216023	1543.79
643.245	0.000851096	1649.75		640.636	0.233844	1545.17
643.302	0.00376337	1651.13		640.692	0.22535	1546.55
643.359	0.00222309	1652.51		640.749	0.221352	1547.93
643.416	0.00212067	1653.88		640.806	0.233511	1549.31
643.473	0.00208786	1655.26		640.863	0.234677	1550.69
643.53	0.00147532	1656.63		640.919	0.222851	1552.08
643.587	0.00232381	1658.01		640.976	0.238674	1553.46
643.644	0.00210557	1659.38		641.033	0.24034	1554.84
643.701	0.00202651	1660.76		641.089	0.236176	1556.22
643.758	0.000671982	1662.13		641.146	0.236676	1557.6
643.815	0.00265692	1663.51		641.203	0.231346	1558.98
643.872	0.00162711	1664.88		641.26	0.241506	1560.35
643.929	0.00208151	1666.25		641.316	0.231679	1561.73
643.986	0.00184021	1667.63		641.373	0.217855	1563.11
644.043	0.000787248	1669		641.43	0.220187	1564.49
644.1	0.00142721	1670.37		641.486	0.206862	1565.87
644.156	0.00109318	1671.74		641.543	0.211193	1567.24
644.213	0.00240568	1673.12		641.6	0.206362	1568.62
644.27	0.000262785	1674.49		641.656	0.2007	1570
644.327	0.00238696	1675.86		641.713	0.211692	1571.37
644.384	0.0013804	1677.23		641.77	0.208528	1572.75
644.441	0.00234503	1678.6		641.826	0.190706	1574.12
644.498	0.00203418	1679.97		641.883	0.190373	1575.5
644.555	0.000888452	1681.34		641.94	0.188208	1576.87
644.612	0.00141243	1682.71		641.996	0.188208	1578.25
644.669	0.000197103	1684.08		642.053	0.186542	1579.62
644.725	0.00185738	1685.44		642.11	0.192205	1581
644.782	0.00201026	1686.81		642.166	0.194037	1582.37
644.839	0.00158334	1688.18		642.223	0.18471	1583.74
644.896	0.00233911	1689.55		642.279	0.19487	1585.12
644.953	0.00135556	1690.92		642.336	0.17988	1586.49
645.01	0.000882174	1692.28		642.393	0.193205	1587.86
645.067	0.00161466	1693.65		642.449	0.193038	1589.23
645.124	0.00165138	1695.02		642.506	0.188708	1590.6
645.18	0.00134021	1696.38		642.562	0.180213	1591.97
645.237	0.00158557	1697.75		642.619	0.187708	1593.35
645.294	0.00319912	1699.11		642.676	0.186542	1594.72
645.351	0.00286461	1700.48		642.732	0.182712	1596.09
645.408	0.003133	1701.84		642.789	0.18521	1597.46
645.465	0.00147652	1703.21		642.845	0.184377	1598.83
645.521	0.00107228	1704.57		642.902	0.180047	1600.2
645.578	0.00103901	1705.93		642.959	0.183711	1601.56
645.635	0.00128397	1707.3		643.015	0.177049	1602.93
645.692	0.00199267	1708.66		643.072	0.186875	1604.3
645.749	0.00017353	1710.02		643.128	0.172219	1605.67
645.806	0.000928465	1711.39		643.185	0.177548	1607.04
645.862	0.00258775	1712.75		643.241	0.178048	1608.4
645.919	0.00188153	1714.11		643.298	0.166389	1609.77
645.976	0.00191731	1715.47		643.355	0.177881	1611.14
646.033	0.00128048	1716.83		643.411	0.168721	1612.5
646.09	0.00143204	1718.19		643.468	0.172718	1613.87
646.146	0.00244156	1719.55		643.524	0.163558	1615.23
646.203	0.00099278	1720.91		643.581	0.170386	1616.6
646.26	0.00109767	1722.27		643.637	0.16439	1617.96
646.317	0.000900977	1723.63		643.694	0.159893	1619.33
646.373	0.00202604	1724.99		643.75	0.167888	1620.69
646.43	0.00257123	1726.35		643.807	0.15956	1622.06
646.487	0.0019104	1727.71		643.863	0.162059	1623.42
646.544	0.00182921	1729.07		643.92	0.154231	1624.78
646.601	-1.4572e-05	1730.42		643.976	0.159394	1626.15
646.657	0.00124905	1731.78		644.033	0.165057	1627.51
646.714	0.00179365	1733.14		644.089	0.149734	1628.87
646.771	0.00180473	1734.5		644.146	0.156895	1630.23
646.828	0.00283607	1735.85		644.202	0.163391	1631.59
646.884	0.000713368	1737.21		644.259	0.150899	1632.95
646.941	0.00174445	1738.56		644.315	0.164057	1634.32
646.998	0.0020101	1739.92		644.372	0.141073	1635.68
647.054	0.00234519	1741.27		644.428	0.157062	1637.04
647.111	0.00117276	1742.63		644.485	0.1504	1638.4
647.168	0.00127567	1743.98		644.541	0.156063	1639.76
647.225	0.000474002	1745.34		644.598	0.150233	1641.11
647.281	0.00213039	1746.69		644.654	0.146902	1642.47
647.338	0.00146758	1748.04		644.711	0.163891	1643.83
647.395	-5.34347e-05	1749.4		644.767	0.155896	1645.19
647.451	0.00387518	1750.75		644.824	0.145237	1646.55
647.508	0.00240026	1752.1		644.88	0.134244	1647.91
647.565	0.0031051	1753.45		644.937	0.142572	1649.26
647.622	0.00336917	1754.81		644.993	0.151732	1650.62
647.678	0.00460712	1756.16		645.049	0.145403	1651.98
647.735	0.00201849	1757.51		645.106	0.148068	1653.33
647.792	0.0024445	1758.86		645.162	0.148901	1654.69
647.848	0.00187319	1760.21		645.219	0.141739	1656.04
647.905	0.00162642	1761.56		645.275	0.13491	1657.4
647.962	0.00147229	1762.91		645.332	0.147402	1658.75
648.018	0.000831039	1764.26		645.388	0.138075	1660.11
648.075	0.00213768	1765.61		645.444	0.14457	1661.46
648.132	0.00295721	1766.96		645.501	0.144404	1662.82
648.188	0.00315048	1768.31		645.557	0.144071	1664.17
648.245	0.000908635	1769.65		645.614	0.141239	1665.52
648.302	0.00295694	1771		645.67	0.138408	1666.88
648.358	0.00187442	1772.35		645.726	0.139574	1668.23
648.415	0.00246152	1773.7		645.783	0.136909	1669.58
648.472	0.00304853	1775.05		645.839	0.134744	1670.93
648.528	0.00254548	1776.39		645.896	0.143404	1672.28
648.585	0.00373526	1777.74		645.952	0.124084	1673.64
648.641	0.00107532	1779.08		646.008	0.140573	1674.99
648.698	0.00321573	1780.43		646.065	0.146902	1676.34
648.755	0.00255001	1781.77		646.121	0.139241	1677.69
648.811	0.00223207	1783.12		646.177	0.130913	1679.04
648.868	0.00200682	1784.46		646.234	0.13974	1680.39
648.924	0.00287145	1785.81		646.29	0.135743	1681.74
648.981	0.00204309	1787.15		646.346	0.133411	1683.09
649.038	0.00216548	1788.5		646.403	0.142072	1684.43
649.094	0.00235738	1789.84		646.459	0.134244	1685.78
649.151	0.0025724	1791.18		646.515	0.136409	1687.13
649.207	0.00227718	1792.53		646.572	0.130746	1688.48
649.264	0.00230656	1793.87		646.628	0.143904	1689.83
649.321	0.00349541	1795.21		646.684	0.135909	1691.17
649.377	0.00410444	1796.55		646.741	0.13491	1692.52
649.434	0.00782096	1797.89		646.797	0.132911	1693.87
649.49	0.00910243	1799.24		646.853	0.132578	1695.21
649.547	0.0125638	1800.58		646.91	0.139241	1696.56
649.603	0.0132886	1801.92		646.966	0.132745	1697.9
649.66	0.00990859	1803.26		647.022	0.136576	1699.25
649.717	0.00488205	1804.6		647.079	0.133911	1700.59
649.773	0.00328767	1805.94		647.135	0.132412	1701.94
649.83	0.00361808	1807.27		647.191	0.131746	1703.28
649.886	0.0028353	1808.61		647.247	0.133744	1704.62
649.943	0.0032584	1809.95		647.304	0.121086	1705.97
649.999	0.00215089	1811.29		647.36	0.136742	1707.31
650.056	0.00371027	1812.63		647.416	0.137908	1708.65
650.112	0.00250994	1813.97		647.473	0.128414	1710
650.169	0.00302569	1815.3		647.529	0.134744	1711.34
650.225	0.00303122	1816.64		647.585	0.138075	1712.68
650.282	0.00278164	1817.98		647.641	0.135243	1714.02
650.338	0.00281031	1819.31		647.698	0.128414	1715.36
650.395	0.00223602	1820.65		647.754	0.132911	1716.7
650.451	0.00400395	1821.98		647.81	0.132245	1718.04
650.508	0.00227009	1823.32		647.866	0.136909	1719.38
650.564	0.00389885	1824.65		647.923	0.136076	1720.72
650.621	0.00202582	1825.99		647.979	0.13441	1722.06
650.677	0.00326031	1827.32		648.035	0.140906	1723.4
650.734	0.00252359	1828.66		648.091	0.128248	1724.74
650.79	0.00218111	1829.99		648.148	0.139574	1726.08
650.847	0.00290538	1831.33		648.204	0.128414	1727.42
650.903	0.00242373	1832.66		648.26	0.13491	1728.76
650.96	0.00275375	1833.99		648.316	0.123584	1730.09
651.016	0.00197061	1835.32		648.372	0.140906	1731.43
651.073	0.00202233	1836.65		648.429	0.129081	1732.77
651.129	0.00191172	1837.99		648.485	0.128414	1734.1
651.186	0.00245043	1839.32		648.541	0.129247	1735.44
651.242	0.00259491	1840.65		648.597	0.135909	1736.78
651.299	0.00373659	1841.98		648.653	0.136409	1738.11
651.355	0.00295345	1843.31		648.71	0.139907	1739.45
651.411	0.00356174	1844.64		648.766	0.131246	1740.78
651.468	0.00266265	1845.97		648.822	0.13541	1742.12
651.524	0.00245929	1847.3		648.878	0.134077	1743.45
651.581	0.00313717	1848.63		648.934	0.130913	1744.79
651.637	0.00288744	1849.96		648.99	0.139407	1746.12
651.694	0.0024058	1851.29		649.047	0.133911	1747.45
651.75	0.00152994	1852.61		649.103	0.13441	1748.78
651.806	0.00211509	1853.94		649.159	0.13974	1750.12
651.863	0.00140158	1855.27		649.215	0.144071	1751.45
651.919	0.00198675	1856.6		649.271	0.141239	1752.78
651.976	0.00129645	1857.93		649.327	0.134744	1754.11
652.032	0.00304118	1859.25		649.384	0.135743	1755.44
652.088	0.00221176	1860.58		649.44	0.142738	1756.78
652.145	0.00140555	1861.9		649.496	0.138907	1758.11
652.201	0.00217631	1863.23		649.552	0.135909	1759.44
652.258	0.000859941	1864.55		649.608	0.128748	1760.77
652.314	0.00218731	1865.88		649.664	0.142738	1762.1
652.37	0.00156668	1867.21		649.72	0.138075	1763.43
652.427	0.00150265	1868.53		649.776	0.136243	1764.75
652.483	0.00174011	1869.85		649.833	0.141739	1766.08
652.539	0.00207035	1871.18		649.889	0.138574	1767.41
652.596	0.00131066	1872.5		649.945	0.140573	1768.74
652.652	0.0017337	1873.82		650.001	0.14457	1770.07
652.708	0.00243505	1875.15		650.057	0.138241	1771.4
652.765	0.00315961	1876.47		650.113	0.132745	1772.72
652.821	0.00175066	1877.79		650.169	0.141572	1774.05
652.877	0.00129254	1879.11		650.225	0.136243	1775.38
652.934	0.00208674	1880.43		650.281	0.145403	1776.7
652.99	0.00262586	1881.76		650.337	0.143404	1778.03
653.046	0.00114743	1883.08		650.393	0.144237	1779.35
653.103	0.000735789	1884.4		650.449	0.143404	1780.68
653.159	0.00338532	1885.72		650.505	0.142405	1782
653.215	0.00128082	1887.04		650.562	0.148901	1783.33
653.272	0.00214472	1888.36		650.618	0.150899	1784.65
653.328	0.0034029	1889.68		650.674	0.142738	1785.98
653.384	0.0012057	1891		650.73	0.148401	1787.3
653.441	0.00267264	1892.31		650.786	0.146402	1788.62
653.497	0.000197211	1893.63		650.842	0.141905	1789.95
653.553	0.00205844	1894.95		650.898	0.145403	1791.27
653.61	0.0016934	1896.27		650.954	0.157395	1792.59
653.666	0.00234877	1897.59		651.01	0.161392	1793.91
653.722	0.00107936	1898.9		651.066	0.15956	1795.24
653.778	0.00166521	1900.22		651.122	0.153398	1796.56
653.835	0.00218152	1901.54		651.178	0.158894	1797.88
653.891	0.00200214	1902.85		651.234	0.161726	1799.2
653.947	0.00131259	1904.17		651.29	0.16056	1800.52
654.003	0.00173622	1905.48		651.346	0.159727	1801.84
654.06	0.00250774	1906.8		651.402	0.157562	1803.16
654.116	0.00186465	1908.11		651.458	0.152232	1804.48
654.172	0.000920119	1909.43		651.514	0.159893	1805.8
654.228	0.000880044	1910.74		651.57	0.145736	1807.12
654.285	0.00144295	1912.06		651.626	0.147402	1808.43
654.341	0.00131017	1913.37		651.682	0.143238	1809.75
654.397	-5.30203e-06	1914.68		651.738	0.142239	1811.07
654.453	0.00262165	1916		651.794	0.150233	1812.39
654.51	0.0016309	1917.31		651.85	0.138408	1813.7
654.566	0.00154461	1918.62		651.906	0.148235	1815.02
654.622	0.0018294	1919.93		651.962	0.139074	1816.34
654.678	0.00109383	1921.24		652.018	0.136409	1817.66
654.735	0.00163377	1922.56		652.073	0.134077	1818.97
654.791	0.0025448	1923.87		652.129	0.143238	1820.29
654.847	0.00118317	1925.18		652.185	0.138241	1821.6
654.903	0.0014913	1926.49		652.241	0.141739	1822.92
654.959	0.00152118	1927.8		652.297	0.137742	1824.23
655.015	0.000206032	1929.11		652.353	0.143904	1825.55
655.072	0.00197526	1930.42		652.409	0.14074	1826.86
655.128	0.000289131	1931.73		652.465	0.13541	1828.17
655.184	0.000597421	1933.04		652.521	0.131746	1829.49
655.24	0.00129998	1934.34		652.577	0.138408	1830.8
655.296	0.0014692	1935.65		652.633	0.133411	1832.11
655.353	0.00147611	1936.96		652.689	0.137575	1833.42
655.409	0.00197006	1938.27		652.745	0.139407	1834.74
655.465	0.000330507	1939.58		652.8	0.133078	1836.05
655.521	0.00205362	1940.88		652.856	0.138241	1837.36
655.577	0.00217663	1942.19		652.912	0.126582	1838.67
655.633	0.00248519	1943.5		652.968	0.137075	1839.98
655.69	0.00191254	1944.8		653.024	0.132245	1841.29
655.746	0.000876123	1946.11		653.08	0.123085	1842.6
655.802	0.00104565	1947.41		653.136	0.136576	1843.91
655.858	0.00177178	1948.72		653.192	0.127082	1845.22
655.914	0.00157033	1950.02		653.247	0.141905	1846.53
655.97	0.000626812	1951.33		653.303	0.129414	1847.84
656.026	0.0014922	1952.63		653.359	0.132412	1849.15
656.082	0.00138361	1953.93		653.415	0.128414	1850.46
656.138	0.000834446	1955.24		653.471	0.131912	1851.77
656.195	0.00135208	1956.54		653.527	0.123751	1853.07
656.251	0.00200889	1957.84		653.583	0.140573	1854.38
656.307	0.00166855	1959.15		653.638	0.127249	1855.69
656.363	0.00079486	1960.45		653.694	0.131579	1856.99
656.419	0.00154455	1961.75		653.75	0.120753	1858.3
656.475	0.00229427	1963.05		653.806	0.123584	1859.61
656.531	0.00165259	1964.35		653.862	0.124584	1860.91
656.587	0.000802237	1965.66		653.918	0.126749	1862.22
656.643	0.00217821	1966.96		653.973	0.117921	1863.52
656.699	0.00181493	1968.26		654.029	0.129247	1864.83
656.755	0.00135893	1969.56		654.085	0.123251	1866.13
656.812	0.00108848	1970.86		654.141	0.118088	1867.44
656.868	0.00146741	1972.15		654.197	0.126249	1868.74
656.924	0.00135937	1973.46		654.252	0.132911	1870.04
656.98	0.00108903	1974.75		654.308	0.127748	1871.35
657.036	0.00253483	1976.05		654.364	0.110759	1872.65
657.092	0.000409318	1977.35		654.42	0.121086	1873.95
657.148	0.002319	1978.65		654.476	0.125083	1875.25
657.204	0.00260538	1979.95		654.531	0.12042	1876.56
657.26	0.00173226	1981.24		654.587	0.125583	1877.86
657.316	0.00211147	1982.54		654.643	0.116755	1879.16
657.372	0.00135437	1983.84		654.699	0.118421	1880.46
657.428	0.00157132	1985.13		654.754	0.12425	1881.76
657.484	0.00243763	1986.43		654.81	0.13008	1883.06
657.54	0.00195892	1987.72		654.866	0.121252	1884.36
657.596	0.00150344	1989.02		654.922	0.119087	1885.66
657.652	0.00179008	1990.31		654.977	0.114091	1886.96
657.708	0.000754903	1991.61		655.033	0.117255	1888.26
657.764	0.00317515	1992.9		655.089	0.11992	1889.56
657.82	0.00116602	1994.2		655.145	0.10493	1890.86
657.876	0.00180066	1995.49		655.2	0.127582	1892.16
657.932	0.000835172	1996.79		655.256	0.119587	1893.45
657.988	0.00230473	1998.08		655.312	0.114091	1894.75
658.044	0.00173354	1999.37		655.367	0.105763	1896.05
				655.423	0.121586	1897.34
				655.479	0.11992	1898.64
				655.534	0.124584	1899.94
				655.59	0.113424	1901.23
				655.646	0.117422	1902.53
				655.702	0.120253	1903.82
				655.757	0.113591	1905.12
				655.813	0.114424	1906.41
				655.869	0.113258	1907.71
				655.924	0.120586	1909
				655.98	0.107262	1910.3
				656.036	0.113924	1911.59
				656.091	0.114424	1912.88
				656.147	0.112758	1914.18
				656.203	0.106262	1915.47
				656.258	0.112592	1916.76
				656.314	0.10976	1918.05
				656.37	0.110426	1919.34
				656.425	0.107595	1920.63
				656.481	0.108261	1921.93
				656.536	0.117089	1923.22
				656.592	0.106096	1924.51
				656.648	0.120253	1925.8
				656.703	0.107095	1927.09
				656.759	0.106762	1928.38
				656.814	0.103431	1929.66
				656.87	0.108761	1930.95
				656.926	0.107262	1932.24
				656.981	0.117422	1933.53
				657.037	0.114257	1934.82
				657.092	0.107928	1936.11
				657.148	0.10926	1937.39
				657.204	0.107761	1938.68
				657.259	0.105596	1939.97
				657.315	0.101099	1941.25
				657.37	0.106762	1942.54
				657.426	0.0979347	1943.82
				657.481	0.112092	1945.11
				657.537	0.0976016	1946.39
				657.593	0.101432	1947.68
				657.648	0.11026	1948.96
				657.704	0.101432	1950.25
				657.759	0.11026	1951.53
				657.815	0.108428	1952.81
				657.87	0.108594	1954.1
				657.926	0.110926	1955.38
				657.981	0.107928	1956.66
				658.037	0.105763	1957.94
				658.092	0.11026	1959.23
				658.148	0.100766	1960.51
				658.203	0.103264	1961.79
				658.259	0.113424	1963.07
				658.314	0.0992672	1964.35
				658.37	0.0941039	1965.63
				658.425	0.103431	1966.91
				658.481	0.103264	1968.19
				658.536	0.105097	1969.47
				658.592	0.0966023	1970.75
				658.647	0.102598	1972.03
				658.703	0.100933	1973.31
				658.758	0.113091	1974.59
				658.814	0.104097	1975.86
				658.869	0.100766	1977.14
				658.924	0.10976	1978.42
				658.98	0.0937708	1979.7
				659.035	0.102099	1980.97
				659.091	0.100433	1982.25
				659.146	0.105263	1983.52
				659.202	0.0984344	1984.8
				659.257	0.0964357	1986.08
				659.312	0.106262	1987.35
				659.368	0.100766	1988.63
				659.423	0.0951033	1989.9
				659.479	0.102765	1991.17
				659.534	0.101099	1992.45
				659.59	0.0917722	1993.72
				659.645	0.101932	1994.99
				659.7	0.109594	1996.27
				659.756	0.0996003	1997.54
				659.811	0.0997668	1998.81
				659.867	0.0986009	2000.08
				659.922	0.0954364	2001.36
				659.977	0.1001	2002.63
				660.033	0.0961026	2003.9
				660.088	0.111759	2005.17
				660.143	0.0972685	2006.44
				660.199	0.0916056	2007.71
				660.254	0.0982678	2008.98
				660.309	0.092938	2010.25
				660.365	0.10543	2011.52
				660.42	0.1006	2012.79
				660.475	0.0969354	2014.06
				660.531	0.0896069	2015.32
				660.586	0.0902732	2016.59
				660.641	0.105929	2017.86
				660.697	0.0911059	2019.13
				660.752	0.103264	2020.4
				660.807	0.103264	2021.66
				660.863	0.0927715	2022.93
				660.918	0.0901066	2024.19
				660.973	0.101765	2025.46
				661.029	0.0904397	2026.73
				661.084	0.0939374	2027.99
				661.139	0.0964357	2029.26
				661.194	0.104597	2030.52
				661.25	0.0947702	2031.78
				661.305	0.0912725	2033.05
				661.36	0.0941039	2034.31
				661.416	0.100766	2035.58
				661.471	0.0991006	2036.84
				661.526	0.0921053	2038.1
				661.581	0.104264	2039.36
				661.637	0.105263	2040.63
				661.692	0.0996003	2041.89
				661.747	0.0954364	2043.15
				661.802	0.107595	2044.41
				661.857	0.0972685	2045.67
				661.913	0.0984344	2046.93
				661.968	0.0932712	2048.19
				662.023	0.102931	2049.45
				662.078	0.108261	2050.71
				662.134	0.0967688	2051.97
				662.189	0.0954364	2053.23
				662.244	0.0926049	2054.49
				662.299	0.0931046	2055.75
				662.354	0.0972685	2057.01
				662.41	0.100433	2058.27
				662.465	0.0894404	2059.52
				662.52	0.1001	2060.78
				662.575	0.0911059	2062.04
				662.63	0.0962692	2063.29
				662.685	0.0977682	2064.55
				662.741	0.0981013	2065.81
				662.796	0.098934	2067.06
				662.851	0.0931046	2068.32
				662.906	0.0949367	2069.57
				662.961	0.0952698	2070.83
				663.016	0.0986009	2072.08
				663.072	0.086942	2073.34
				663.127	0.092938	2074.59
				663.182	0.098934	2075.84
				663.237	0.0906063	2077.1
				663.292	0.0857761	2078.35
				663.347	0.094437	2079.6
				663.402	0.0864424	2080.86
				663.457	0.0919387	2082.11
				663.513	0.0936043	2083.36
				663.568	0.094437	2084.61
				663.623	0.0911059	2085.86
				663.678	0.0882745	2087.11
				663.733	0.0891073	2088.36
				663.788	0.0942705	2089.61
				663.843	0.0887742	2090.86
				663.898	0.0949367	2092.11
				663.953	0.101932	2093.36
				664.008	0.0832778	2094.61
				664.063	0.0859427	2095.86
				664.118	0.082445	2097.11
				664.174	0.0916056	2098.36
				664.229	0.0881079	2099.61
				664.284	0.0932712	2100.85
				664.339	0.095936	2102.1
				664.394	0.086942	2103.35
				664.449	0.0919387	2104.59
				664.504	0.0827781	2105.84
				664.559	0.0894404	2107.09
				664.614	0.0904397	2108.33
				664.669	0.0887742	2109.58
				664.724	0.0861093	2110.82
				664.779	0.0826116	2112.07
				664.834	0.0831113	2113.31
				664.889	0.0772818	2114.56
				664.944	0.0919387	2115.8
				664.999	0.0821119	2117.04
				665.054	0.0891073	2118.29
				665.109	0.0834444	2119.53
				665.164	0.0816123	2120.77
				665.219	0.0844437	2122.02
				665.274	0.0882745	2123.26
				665.329	0.094437	2124.5
				665.384	0.0852765	2125.74
				665.439	0.073451	2126.98
				665.494	0.082445	2128.23
				665.549	0.0889407	2129.47
				665.604	0.0834444	2130.71
				665.659	0.0852765	2131.95
				665.713	0.0887742	2133.19
				665.768	0.0837775	2134.43
				665.823	0.0827781	2135.67
				665.878	0.0859427	2136.9
				665.933	0.0842771	2138.14
				665.988	0.082445	2139.38
				666.043	0.083944	2140.62
				666.098	0.0821119	2141.86
				666.153	0.0866089	2143.09
				666.208	0.0772818	2144.33
				666.263	0.0891073	2145.57
				666.317	0.0834444	2146.8
				666.372	0.0804464	2148.04
				666.427	0.0692871	2149.28
				666.482	0.0811126	2150.51
				666.537	0.0847768	2151.75
				666.592	0.0784477	2152.98
				666.647	0.0717855	2154.22
				666.702	0.0879414	2155.45
				666.756	0.0819454	2156.69
				666.811	0.0856096	2157.92
				666.866	0.0791139	2159.15
				666.921	0.0877748	2160.39
				666.976	0.0822785	2161.62
				667.031	0.076449	2162.85
				667.086	0.0921053	2164.08
				667.14	0.0761159	2165.32
				667.195	0.0789474	2166.55
				667.25	0.0752831	2167.78
				667.305	0.0754497	2169.01
				667.36	0.0817788	2170.24
				667.414	0.0786143	2171.47
				667.469	0.0736176	2172.7
				667.524	0.0747835	2173.93
				667.579	0.0741173	2175.16
				667.634	0.0724517	2176.39
				667.688	0.0856096	2177.62
				667.743	0.0782811	2178.85
				667.798	0.0814457	2180.08
				667.853	0.0849434	2181.3
				667.908	0.0701199	2182.53
				667.962	0.0727848	2183.76
				668.017	0.079447	2184.99
				668.072	0.0864424	2186.21
				668.127	0.0721186	2187.44
				668.181	0.0684544	2188.67
				668.236	0.0742838	2189.9
				668.291	0.0776149	2191.12
				668.346	0.0687875	2192.35
				668.4	0.0634577	2193.57
				668.455	0.0741173	2194.8
				668.51	0.0756163	2196.02
				668.565	0.0737841	2197.25
				668.619	0.080946	2198.47
				668.674	0.0774484	2199.69
				668.729	0.0762825	2200.92
				668.783	0.0701199	2202.14
				668.838	0.0777815	2203.36
				668.893	0.0751166	2204.59
				668.947	0.0737841	2205.81
				669.002	0.0769487	2207.03
				669.057	0.0752831	2208.25
				669.111	0.0721186	2209.47
				669.166	0.0656229	2210.69
				669.221	0.0717855	2211.91
				669.276	0.0769487	2213.14
				669.33	0.0752831	2214.35
				669.385	0.0707861	2215.58
				669.439	0.0787808	2216.79
				669.494	0.0774484	2218.01
				669.549	0.0714524	2219.23
				669.603	0.0771153	2220.45
				669.658	0.0724517	2221.67
				669.713	0.079447	2222.89
				669.767	0.0729514	2224.11
				669.822	0.0814457	2225.32
				669.877	0.073451	2226.54
				669.931	0.0724517	2227.76
				669.986	0.0697868	2228.97
				670.04	0.0792805	2230.19
				670.095	0.0701199	2231.41
				670.15	0.0756163	2232.62
				670.204	0.0811126	2233.84
				670.259	0.0791139	2235.05
				670.313	0.0702865	2236.27
				670.368	0.0702865	2237.48
				670.422	0.0791139	2238.7
				670.477	0.0737841	2239.91
				670.532	0.0789474	2241.13
				670.586	0.0716189	2242.34
				670.641	0.0724517	2243.55
				670.695	0.0671219	2244.76
				670.75	0.068954	2245.98
				670.804	0.0686209	2247.19
				670.859	0.0682878	2248.4
				670.913	0.0589607	2249.61
				670.968	0.0771153	2250.82
				671.023	0.0692871	2252.04
				671.077	0.0646236	2253.25
				671.132	0.0724517	2254.46
				671.186	0.0752831	2255.67
				671.241	0.0811126	2256.88
				671.295	0.0672885	2258.09
				671.35	0.0761159	2259.3
				671.404	0.0727848	2260.51
				671.459	0.0646236	2261.71
				671.513	0.0666223	2262.92
				671.568	0.0787808	2264.13
				671.622	0.0639574	2265.34
				671.677	0.0687875	2266.55
				671.731	0.0739507	2267.75
				671.785	0.0691206	2268.96
				671.84	0.0742838	2270.17
				671.894	0.0687875	2271.37
				671.949	0.0699534	2272.58
				672.003	0.0661226	2273.79
				672.058	0.0671219	2274.99
				672.112	0.0782811	2276.2
				672.167	0.0711193	2277.4
				672.221	0.0626249	2278.61
				672.275	0.0722851	2279.81
				672.33	0.0609594	2281.01
				672.384	0.068954	2282.22
				672.439	0.0697868	2283.42
				672.493	0.0687875	2284.63
				672.548	0.0811126	2285.83
				672.602	0.0732845	2287.03
				672.656	0.0676216	2288.23
				672.711	0.0797801	2289.43
				672.765	0.0632911	2290.64
				672.82	0.0646236	2291.84
				672.874	0.073451	2293.04
				672.928	0.0731179	2294.24
				672.983	0.0737841	2295.44
				673.037	0.0741173	2296.64
				673.091	0.0741173	2297.84
				673.146	0.0657895	2299.04
				673.2	0.0697868	2300.24
				673.254	0.0706196	2301.44
				673.309	0.0656229	2302.64
				673.363	0.0696203	2303.84
				673.417	0.058461	2305.04
				673.472	0.0716189	2306.23
				673.526	0.0691206	2307.43
				673.581	0.0699534	2308.63
				673.635	0.0681213	2309.83
				673.689	0.0694537	2311.02
				673.743	0.067455	2312.22
				673.798	0.0697868	2313.42
				673.852	0.0731179	2314.61
				673.906	0.0626249	2315.81
				673.961	0.0789474	2317
				674.015	0.0622918	2318.2
				674.069	0.071952	2319.39
				674.124	0.0691206	2320.59
				674.178	0.0657895	2321.78
				674.232	0.0709527	2322.98
				674.286	0.0592938	2324.17
				674.341	0.0696203	2325.36
				674.395	0.068954	2326.56
				674.449	0.0654564	2327.75
				674.503	0.0697868	2328.94
				674.558	0.0654564	2330.13
				674.612	0.0587941	2331.33
				674.666	0.0692871	2332.52
				674.72	0.0641239	2333.71
				674.775	0.058461	2334.9
				674.829	0.0651233	2336.09
				674.883	0.0682878	2337.28
				674.937	0.0671219	2338.47
				674.991	0.0646236	2339.66
				675.046	0.0709527	2340.85
				675.1	0.0541306	2342.04
				675.154	0.073451	2343.23
				675.208	0.0617921	2344.42
				675.262	0.071952	2345.61
				675.317	0.0574617	2346.8
				675.371	0.070453	2347.98
				675.425	0.0646236	2349.17
				675.479	0.0711193	2350.36
				675.533	0.0697868	2351.55
				675.588	0.056962	2352.73
				675.642	0.0721186	2353.92
				675.696	0.067455	2355.11
				675.75	0.0627915	2356.29
				675.804	0.0672885	2357.48
				675.858	0.0691206	2358.66
				675.912	0.0699534	2359.85
				675.967	0.0662891	2361.03
				676.021	0.0687875	2362.22
				676.075	0.0621252	2363.4
				676.129	0.0732845	2364.59
				676.183	0.0604597	2365.77
				676.237	0.0616256	2366.95
				676.291	0.0656229	2368.14
				676.345	0.0667888	2369.32
				676.399	0.0597935	2370.5
				676.454	0.0727848	2371.68
				676.508	0.062958	2372.87
				676.562	0.0682878	2374.05
				676.616	0.05996	2375.23
				676.67	0.0656229	2376.41
				676.724	0.0672885	2377.59
				676.778	0.0649567	2378.77
				676.832	0.0589607	2379.95
				676.886	0.0692871	2381.13
				676.94	0.0624584	2382.31
				676.994	0.064457	2383.49
				677.048	0.0616256	2384.67
				677.102	0.0634577	2385.85
				677.156	0.0699534	2387.03
				677.21	0.0619587	2388.21
				677.264	0.0694537	2389.38
				677.318	0.053964	2390.56
				677.372	0.0592938	2391.74
				677.427	0.0637908	2392.92
				677.481	0.0636243	2394.09
				677.535	0.065956	2395.27
				677.589	0.0571286	2396.45
				677.643	0.0634577	2397.62
				677.697	0.0574617	2398.8
				677.751	0.0604597	2399.97

## Sheet: Figure 2b
	Temperature	Position	Width_nm	Width_wvn	Width_freqGHz	Width_meV
0	1.4	582.958	0.183	5.38488	161.546	0.669408
1	3	583.024	0.153	4.50111	135.033	0.559544
2	4	583.088	0.257	7.559	226.77	0.939678
3	5	582.74	0.145	4.26991	128.097	0.530804
4	6	583.155	0.164	4.82254	144.676	0.599502
5	7	583.134	0.133	3.91125	117.338	0.486217
6	8	583.205	0.17	4.99812	149.944	0.621328
7	9	583.155	0.17	4.99897	149.969	0.621435
8	10	583.235	0.21	6.17351	185.205	0.767444
9	11	582.87	0.149	4.38575	131.572	0.545203
10	12	583.18	0.24	7.05677	211.703	0.877245
11	13	583.154	0.248	7.29265	218.779	0.906567
12	14	583.363	0.266	7.81635	234.49	0.97167
13	15	583.389	0.269	7.90381	237.114	0.982543
14	16	583.409	0.233	6.84558	205.367	0.850992
15	17	583.635	0.49	14.3851	431.554	1.78825
16	17.5	583.606	0.269	7.89793	236.938	0.981812
17	18	583.361	0.259	7.61069	228.321	0.946104
18	19	583.265	0.384	11.2875	338.626	1.40318
19	19.5	583.433	0.326	9.57714	287.314	1.19056
20	20	583.487	0.257	7.54866	226.46	0.938393
21	21.5	583.018	0.1659	4.8807	146.421	0.606733
22	22	582.943	0.17	5.00261	150.078	0.621887
23	22.5	583.014	0.217	6.38412	191.524	0.793626
24	23	583.13	0.238	6.99916	209.975	0.870084
25	23.5	583.113	0.267	7.85245	235.573	0.976157
26	24	583.076	0.276	8.11818	243.545	1.00919
27	25	583.068	0.245	7.20654	216.196	0.895863
28	26	583.125	0.291	8.55793	256.738	1.06386
29	26.5	583.13	0.26	7.64615	229.384	0.950512
30	27	583	0.268	7.88493	236.548	0.980195
31	27.5	582.969	0.292	8.59195	257.759	1.06809
32	28	582.943	0.249	7.32734	219.82	0.91088
33	28.5	582.996	0.315	9.26784	278.035	1.15211
34	29	583.075	0.26	7.64759	229.428	0.950691
35	30	583.149	0.285	8.38082	251.425	1.04184
36	30.5	582.981	0.268	7.88544	236.563	0.980259
37	31	583.305	0.368	10.8157	324.472	1.34453
38	32	583.36	0.344	10.1085	303.254	1.25661
39	33	582.341	0.688	20.2877	608.632	2.52202
40	33.5	582.788	0.269	7.92009	237.603	0.984567
41	34	582.805	0.264	7.77244	233.173	0.966212
42	34.5	582.817	0.331	9.74457	292.337	1.21137
43	35	582.746	0.305	8.98133	269.44	1.11649
44	35.5	582.763	0.375	11.042	331.26	1.37266
45	37	582.806	0.296	8.71452	261.436	1.08332
46	38	582.713	0.411	12.1041	363.122	1.50469
47	38.5	582.672	0.403	11.8702	356.106	1.47561
48	39	582.79	0.418	12.307	369.21	1.52991
49	40	582.824	0.431	12.6883	380.648	1.57731
50	41	582.852	0.355	10.4499	313.496	1.29905
51	42	583.035	0.411	12.0907	362.721	1.50303
52	43	583.044	0.439	12.914	387.42	1.60537
53	44	582.837	0.543	15.9848	479.543	1.98711
54	45	583.176	0.774	22.7584	682.752	2.82915
55	46	583.494	0.53	15.5669	467.008	1.93516
56	47	583.558	0.45	13.2143	396.429	1.6427
57	48	583.42	0.733	21.5348	646.044	2.67704
58	49	583.09	0.787	23.1475	694.426	2.87753
59	50	583.26	0.861	25.3093	759.278	3.14626
60	51	582.765	0.73	21.4949	644.848	2.67209
61	55	582.72	1.02	30.0387	901.16	3.73418
62	57	581.736	1.264	37.3504	1120.51	4.64313
63	58	581.728	0.969	28.6341	859.023	3.55958
64	59	582.18	1.148	33.871	1016.13	4.21059
65	60	582	1.82	53.7312	1611.94	6.67946
66	61	581.778	1.336	39.4723	1184.17	4.9069
67	62	581.725	1.29	38.1202	1143.6	4.73881
68	63	581.785	1.29	38.1123	1143.37	4.73784
69	64	581.777	1.735	51.2609	1537.83	6.37238
70	65	581.63	1.4	41.3842	1241.53	5.14458
71	66	582.062	1.456	42.9758	1289.27	5.34242
72	67	582.211	1.201	35.431	1062.93	4.40452
73	68	582	1.219	35.9881	1079.64	4.47377
74	69	582.215	1.57	46.3163	1389.49	5.75769
75	70	582.26	1.979	58.3731	1751.19	7.2565
76	71	582.01	3.7	109.231	3276.92	13.5788
77	72	581.876	3.792	111.998	3359.95	13.9228
78	73	581.856	4.887	144.35	4330.51	17.9446
79	74	582.137	3.476	102.573	3077.19	12.7511
80	75	581.93	3.64	107.489	3224.67	13.3622
81	76	582.075	4.25	125.44	3763.21	15.5938
82	77	581.915	4.57	134.96	4048.79	16.7772
83	78	581.985	4.07	120.164	3604.93	14.9379
84	79	582.098	4.437	130.949	3928.48	16.2786
85	81	581.655	5.69	168.187	5045.6	20.9077
86	81.5	582.085	4.81	141.964	4258.93	17.648
87	83	581.978	4.997	147.538	4426.14	18.3408

## Sheet: Figure 2c
Wavelength	Signal	Wavenumber
580.242	0.00220703	-38.2711
580.301	-2.44243e-06	-36.5272
580.359	-0.000263973	-34.7821
580.418	0.00239644	-33.0389
580.477	0.000928904	-31.2961
580.535	8.74967e-05	-29.5539
580.594	0.000985394	-27.8117
580.653	0.000886134	-26.0702
580.712	0.00305961	-24.3288
580.77	0.00156907	-22.588
580.829	0.00235131	-20.8472
580.888	0.0018814	-19.1069
580.946	0.000414457	-17.3689
581.005	0.000918898	-15.6292
581.064	0.00214246	-13.8902
581.122	0.00183568	-12.153
581.181	0.00164511	-10.4146
581.24	0.00474788	-8.67814
581.299	0.0097526	-6.94228
581.357	0.035977	-5.20471
581.416	0.233186	-3.46955
581.475	0.719604	-1.73445
581.533	0.993018	0
581.592	0.0858009	1.73617
581.651	0.0216073	3.46993
581.709	0.0292817	5.20363
581.768	0.0416874	6.93668
581.826	0.0409444	8.66791
581.885	0.0378597	10.4003
581.944	0.0379062	12.1326
582.002	0.0399706	13.8642
582.061	0.0377917	15.5941
582.12	0.0314156	17.325
582.178	0.027591	19.0539
582.237	0.0285673	20.7844
582.296	0.0254393	22.5126
582.354	0.0236801	24.2424
582.413	0.0215734	25.9699
582.471	0.0207658	27.697
582.53	0.0197499	29.4258
582.589	0.0187809	31.1522
582.647	0.0199459	32.8786
582.706	0.0190009	34.6043
582.764	0.0178013	36.3296
582.823	0.0150252	38.055
582.882	0.016076	39.7796
582.94	0.0158053	41.5022
582.999	0.0158598	43.2265
583.057	0.0151726	44.9501
583.116	0.0139524	46.6716
583.174	0.0144488	48.3948
583.233	0.0130672	50.1174
583.292	0.0125208	51.8379
583.35	0.0118358	53.5584
583.409	0.0112439	55.2799
583.467	0.0123453	56.9994
583.526	0.0104788	58.7188
583.584	0.0100968	60.4375
583.643	0.00978486	62.1577
583.701	0.0105401	63.8761
583.76	0.00881428	65.5938
583.818	0.00977899	67.3112
583.877	0.00821632	69.0282
583.935	0.00901947	70.7434
583.994	0.00833881	72.4598
584.053	0.00930506	74.1758
584.111	0.00874111	75.8914
584.17	0.00929067	77.6053
584.228	0.00622287	79.3203
584.287	0.00737611	81.0331
584.345	0.00600194	82.7474
584.404	0.00829222	84.4596
584.462	0.0075217	86.1717
584.521	0.00570795	87.885
584.579	0.00730354	89.5961
584.638	0.00801822	91.307
584.696	0.00741137	93.0174
584.754	0.00399879	94.7279
584.813	0.0055493	96.4376
584.871	0.00496659	98.1471
584.93	0.00605391	99.8562
584.988	0.00384847	101.565
585.047	0.00533062	103.273
585.105	0.00674349	104.98
585.164	0.00437659	106.688
585.222	0.00421307	108.395
585.281	0.00516297	110.1
585.339	0.00551018	111.807
585.397	0.00349222	113.512
585.456	0.00435014	115.216
585.514	0.00323712	116.922
585.573	0.00411873	118.625
585.631	0.00353957	120.329
585.69	0.00416656	122.032
585.748	0.00330958	123.734
585.806	0.00333407	125.437
585.865	0.00291814	127.139
585.923	0.00287348	128.84
585.982	0.00273626	130.541
586.04	0.00157885	132.242
586.098	0.00306535	133.943
586.157	0.00313742	135.641
586.215	0.00109933	137.341
586.274	0.00286466	139.041
586.332	0.00391125	140.738
586.39	0.00210556	142.437
586.449	0.00162189	144.134
586.507	0.00239066	145.83
586.565	0.00179133	147.528
586.624	0.00302418	149.224
586.682	0.00261064	150.919
586.741	0.00210446	152.614
586.799	0.00241006	154.309
586.857	0.00355063	156.003
586.916	0.00132868	157.698
586.974	0.00121716	159.391
587.032	0.000131736	161.085
587.091	0.0031975	162.776
587.149	0.00415301	164.469
587.207	0.00181552	166.161
587.266	0.000730391	167.851
587.324	0.00157014	169.543
587.382	0.00240993	171.233
587.441	0.000861147	172.924
587.499	-1.50747e-05	174.613
587.557	0.00198436	176.301
587.615	0.00287068	177.991
587.674	0.00292217	179.679
587.732	0.00179094	181.367
587.79	0.0031875	183.054
587.849	0.00207949	184.741
587.907	0.000322143	186.427
587.965	0.00234485	188.114
588.024	0.000680249	189.8
588.082	0.000314304	191.485
588.14	0.00122382	193.169
588.198	0.000996972	194.854
588.257	0.00234705	196.538
588.315	0.00068232	198.221
588.373	0.000687268	199.905
588.431	0.000924075	201.587
588.49	0.00301607	203.268
588.548	0.00040033	204.951
588.606	0.000289105	206.632
588.664	0.00180115	208.312
588.723	0.00171297	209.992
588.781	0.00162471	211.672
588.839	0.000284079	213.352
588.897	-0.000152213	215.031
588.955	0.00198555	216.71
589.014	0.00103888	218.388
589.072	0.000857429	220.066
589.13	0.00146439	221.744
589.188	0.00158428	223.42
589.247	0.00110118	225.097
589.305	0.00337771	226.774
589.363	0.00245392	228.449
589.421	0.00217945	230.123
589.479	0.0023224	231.799
589.537	0.00279002	233.473
589.596	0.0026315	235.146
589.654	0.00430505	236.821
589.712	0.00481911	238.494
589.77	0.00551873	240.166
589.828	0.0162599	241.838
589.887	0.0485684	243.51
589.945	0.167378	245.181
590.003	0.289202	246.853
590.061	0.166922	248.522
590.119	0.0276673	250.192
590.177	0.0188361	251.862
590.235	0.0191189	253.532
590.294	0.0188684	255.2
590.352	0.0142581	256.869
590.41	0.0151442	258.536
590.468	0.0161694	260.203
590.526	0.0151772	261.871
590.584	0.0154606	263.537
590.642	0.0145613	265.203
590.7	0.0120389	266.868
590.759	0.00972519	268.533
590.817	0.0107511	270.2
590.875	0.00999139	271.864
590.933	0.0107392	273.527
590.991	0.00884338	275.19
591.049	0.0103567	276.854
591.107	0.00969018	278.517
591.165	0.00781787	280.18
591.223	0.00691968	281.841
591.281	0.00836383	283.503
591.339	0.00994723	285.163
591.398	0.00809854	286.824
591.456	0.0070848	288.484
591.514	0.00743942	290.143
591.572	0.00684333	291.803
591.63	0.00610819	293.462
591.688	0.00718202	295.12
591.746	0.00596009	296.778
591.804	0.00568907	298.435
591.862	0.00606748	300.092
591.92	0.00646918	301.749
591.978	0.00531722	303.406
592.036	0.00370153	305.062
592.094	0.00521667	306.716
592.152	0.00610576	308.371
592.21	0.00518607	310.027
592.268	0.00486944	311.68
592.326	0.0067328	313.334
592.384	0.00713525	314.987
592.442	0.00531149	316.641
592.5	0.00615473	318.292
592.558	0.0068821	319.944
592.616	0.00427012	321.597
592.674	0.00402365	323.248
592.732	0.0041715	324.899
592.79	0.00424986	326.549
592.848	0.00305281	328.199
592.906	0.00204135	329.848
592.964	0.00365051	331.497
593.022	0.00345086	333.145
593.08	0.00179029	334.793
593.138	0.00323731	336.442
593.196	0.00366401	338.088
593.254	0.00348781	339.736
593.312	0.0027551	341.381
593.37	0.00452703	343.028
593.428	0.00198558	344.673
593.486	0.00357209	346.319
593.544	0.00374403	347.964
593.602	0.00208396	349.608
593.66	0.00355467	351.251
593.717	0.00214979	352.895
593.775	0.00271615	354.538
593.833	0.00444207	356.18
593.891	0.0023184	357.823
593.949	0.00309358	359.465
594.007	0.00201355	361.107
594.065	0.00220903	362.746
594.123	0.00256687	364.387
594.181	0.0025305	366.028
594.239	0.00332901	367.667
594.297	0.00155338	369.307
594.354	0.00253745	370.945
594.412	0.00168947	372.585
594.47	0.000795128	374.222
594.528	0.00182561	375.859
594.586	0.00294886	377.496
594.644	0.00152115	379.133
594.702	0.00129935	380.77
594.76	0.000938398	382.406
594.817	0.00171378	384.04
594.875	0.0021413	385.675
594.933	0.00375153	387.31
594.991	0.00130339	388.945
595.049	0.00275125	390.579
595.107	0.000882845	392.211
595.164	0.00151899	393.845
595.222	0.00150578	395.477
595.28	0.00242017	397.11
595.338	0.000806748	398.741
595.396	0.00160511	400.373
595.454	0.00247301	402.003
595.511	0.00225092	403.633
595.569	0.00091563	405.263
595.627	0.00185297	406.892
595.685	0.00128288	408.521
595.743	0.00119973	410.15
595.8	4.977e-05	411.779
595.858	0.00216962	413.407
595.916	0.00141377	415.035
595.974	0.000310003	416.662
596.032	0.0015716	418.289
596.089	0.00151127	419.915
596.147	0.00114939	421.541
596.205	0.000485953	423.166
596.263	0.0016313	424.792
596.32	0.00201127	426.415
596.378	0.000535918	428.039
596.436	0.00130996	429.664
596.494	0.000692467	431.287
596.551	0.00218522	432.909
596.609	0.00193859	434.532
596.667	0.00396452	436.154
596.725	0.00754412	437.775
596.782	0.00578978	439.397
596.84	0.00194818	441.018
596.898	0.00100528	442.639
596.956	0.000897121	444.257
597.013	0.0011367	445.877
597.071	0.000865956	447.497
597.129	0.00282138	449.115
597.186	0.000347269	450.734
597.244	0.00290537	452.351
597.302	0.00326024	453.968
597.36	0.003499	455.586
597.417	0.00322742	457.203
597.475	0.000891738	458.818
597.533	0.00242872	460.434
597.59	0.00150734	462.049
597.648	-8.67214e-05	463.664
597.706	0.000243864	465.279
597.763	0.00138596	466.893
597.821	0.000510316	468.507
597.879	0.00125786	470.121
597.936	0.00066021	471.733
597.994	0.00112918	473.346
598.052	0.00106463	474.957
598.109	0.00225225	476.569
598.167	0.00112067	478.18
598.225	0.00184423	479.792
598.282	0.00194152	481.402
598.34	0.0027576	483.011
598.397	0.00246043	484.622
598.455	0.00295164	486.231
598.513	0.00253831	487.84
598.57	0.00595134	489.448
598.628	0.0163214	491.056
598.686	0.0325123	492.663
598.743	0.0434156	494.271
598.801	0.0188373	495.876
598.858	0.00692099	497.483
598.916	0.00632158	499.089
598.974	0.00544383	500.694
599.031	0.00528492	502.3
599.089	0.00443024	503.903
599.146	0.00387697	505.508
599.204	0.00450638	507.112
599.261	0.00557636	508.714
599.319	0.00462872	510.319
599.377	0.00317084	511.921
599.434	0.00305798	513.523
599.492	0.00459161	515.125
599.549	0.00457144	516.726
599.607	0.00580354	518.327
599.664	0.00358021	519.928
599.722	0.00355996	521.526
599.779	0.00365565	523.127
599.837	0.00377451	524.727
599.894	0.00310487	526.324
599.952	0.00584423	527.924
600.01	0.00577753	529.522
600.067	0.00909664	531.119
600.125	0.0177032	532.716
600.182	0.0313189	534.314
600.24	0.0231587	535.91
600.297	0.00769344	537.505
600.355	0.00558596	539.101
600.412	0.00577436	540.696
600.47	0.0038756	542.29
600.527	0.00348425	543.885
600.585	0.00466986	545.479
600.642	0.00295667	547.073
600.7	0.00372487	548.666
600.757	0.00361186	550.258
600.815	0.00342928	551.851
600.872	0.00252782	553.443
600.929	0.00424691	555.034
600.987	0.0042963	556.626
601.044	0.0019107	558.216
601.102	0.00372261	559.806
601.159	0.0031923	561.395
601.217	0.00321859	562.986
601.274	0.0037551	564.575
601.332	0.00215811	566.163
601.389	0.00332082	567.751
601.446	0.00200217	569.339
601.504	0.0020286	570.927
601.561	0.00163763	572.514
601.619	0.00235984	574.099
601.676	0.00236318	575.686
601.734	0.00392032	577.272
601.791	0.00948946	578.857
601.848	0.0170298	580.443
601.906	0.00928766	582.026
601.963	0.00437478	583.612
602.021	0.0039609	585.195
602.078	0.00275858	586.777
602.135	0.00202012	588.36
602.193	0.00269631	589.944
602.25	0.00307106	591.526
602.308	0.002611	593.108
602.365	0.00363517	594.689
602.422	0.00347666	596.27
602.48	0.00324862	597.849
602.537	0.00318296	599.43
602.594	0.00281585	601.01
602.652	0.00214732	602.59
602.709	0.00280068	604.167
602.766	0.00326856	605.747
602.824	0.000930425	607.324
602.881	0.00274344	608.903
602.938	0.000730053	610.479
602.996	0.00180105	612.056
603.053	0.00215318	613.632
603.11	0.00180964	615.209
603.168	0.00262567	616.785
603.225	0.000450152	618.36
603.282	0.00270407	619.935
603.34	0.0015954	621.509
603.397	0.00280583	623.082
603.454	0.00185958	624.656
603.511	0.00167865	626.229
603.569	0.00275006	627.803
603.626	4.14416e-05	629.374
603.683	0.00322327	630.947
603.741	0.00109449	632.518
603.798	0.00163267	634.09
603.855	0.00282023	635.66
603.912	0.00243086	637.23
603.97	0.00190239	638.8
604.027	0.000655048	640.371
604.084	0.00279357	641.94
604.141	0.00168544	643.509
604.199	0.000971595	645.077
604.256	0.000860739	646.645
604.313	0.00112097	648.211
604.37	0.00191461	649.779
604.428	0.00185024	651.346
604.485	0.00187867	652.913
604.542	0.00160565	654.478
604.599	0.00181967	656.044
604.657	0.00298454	657.609
604.714	0.000578088	659.175
604.771	0.00118644	660.738
604.828	0.00202673	662.302
604.885	0.00142924	663.865
604.943	0.00280298	665.43
605	0.000211155	666.992
605.057	0.000263086	668.555
605.114	0.00133543	670.117
605.171	0.00127146	671.678
605.229	0.00146262	673.238
605.286	0.00265099	674.799
605.343	0.00179863	676.36
605.4	0.00034333	677.921
605.457	0.0007433	679.479
605.514	0.00188539	681.039
605.572	0.00478999	682.597
605.629	0.00634955	684.156
605.686	0.00292317	685.714
605.743	0.00158396	687.271
605.8	0.000291143	688.828
605.857	0.00168845	690.386
605.914	0.00218135	691.942
605.972	0.00139878	693.498
606.029	0.000407505	695.054
606.086	0.00226869	696.609
606.143	0.00185721	698.162
606.2	0.00128341	699.717
606.257	-9.28885e-06	701.272
606.314	0.00162003	702.824
606.371	0.00160284	704.378
606.428	0.00130736	705.932
606.486	0.000849568	707.483
606.543	0.00152812	709.035
606.6	0.000421003	710.587
606.657	0.00327948	712.138
606.714	0.00221877	713.689
606.771	0.00064787	715.239
606.828	0.000793081	716.789
606.885	0.00135573	718.338
606.942	0.00249815	719.888
606.999	0.00234191	721.437
607.056	0.00116529	722.985
607.113	0.00158883	724.534
607.17	0.00166451	726.082
607.227	0.00208806	727.628
607.284	0.00309138	729.176
607.341	0.00242499	730.721
607.399	0.0029877	732.268
607.456	0.0016024	733.813
607.513	0.00258255	735.358
607.57	0.0030989	736.904
607.627	0.00556325	738.448
607.684	0.00619555	739.992
607.741	0.00332608	741.536
607.798	0.00351776	743.079
607.855	0.00178463	744.622
607.912	0.00204589	746.165
607.969	0.00165781	747.707
608.026	0.00212778	749.248
608.083	0.00183246	750.79
608.14	0.002859	752.331
608.197	0.00186795	753.871
608.254	0.000273948	755.412
608.311	0.0027151	756.951
608.368	0.00251251	758.491
608.424	0.00182292	760.03
608.481	0.000646323	761.568
608.538	0.00308744	763.106
608.595	0.00142382	764.643
608.652	0.00101248	766.181
608.709	0.0018766	767.718
608.766	0.0013029	769.254
608.823	0.00228295	770.791
608.88	0.00145413	772.327
608.937	0.00259648	773.863
608.994	0.00288077	775.397
609.051	0.00413904	776.932
609.108	0.00739168	778.466
609.165	0.00848758	780
609.222	0.00661506	781.533
609.279	0.00390766	783.067
609.335	0.002754	784.6
609.392	0.00282942	786.131
609.449	0.00392519	787.663
609.506	0.00295698	789.194
609.563	0.00595432	790.726
609.62	0.00192489	792.256
609.677	0.00353073	793.787
609.734	0.0032581	795.317
609.79	0.00182591	796.847
609.847	0.00234168	798.377
609.904	0.0011645	799.904
609.961	0.00195848	801.434
610.018	0.00203351	802.961
610.075	0.00324482	804.489
610.132	0.00276318	806.016
610.188	0.00244383	807.542
610.245	0.00207804	809.07
610.302	0.00161944	810.595
610.359	0.00197245	812.121
610.416	0.00213988	813.646
610.473	0.00226087	815.171
610.529	0.00159332	816.696
610.586	0.0016678	818.22
610.643	-4.34527e-05	819.744
610.7	0.00116724	821.266
610.757	0.00270253	822.79
610.813	0.00442329	824.313
610.87	0.00556422	825.834
610.927	0.00851396	827.357
610.984	0.0172613	828.878
611.041	0.0171266	830.399
611.097	0.00560523	831.92
611.154	0.00433408	833.439
611.211	0.0044775	834.959
611.268	0.00302073	836.478
611.324	0.00402211	837.997
611.381	0.0021942	839.516
611.438	0.00268531	841.035
611.495	0.00282851	842.553
611.552	0.00396888	844.07
611.608	0.00441348	845.587
611.665	0.00383767	847.104
611.722	0.0038184	848.621
611.778	0.00331209	850.136
611.835	0.0029449	851.653
611.892	0.00315744	853.167
611.949	0.00262785	854.681
612.005	0.00144889	856.197
612.062	0.00312235	857.711
612.119	0.00375221	859.224
612.175	0.00299061	860.737
612.232	0.00264642	862.25
612.289	0.00313707	863.763
612.346	0.00239859	865.275
612.402	0.001892	866.787
612.459	0.0025913	868.297
612.516	0.00134258	869.809
612.572	0.00259842	871.32
612.629	0.0017439	872.829
612.686	0.00184018	874.34
612.742	0.00214516	875.849
612.799	0.0034937	877.357
612.856	0.00131726	878.867
612.912	0.00213239	880.375
612.969	0.00259966	881.882
613.026	0.00142038	883.39
613.082	0.00130786	884.897
613.139	0.00358396	886.403
613.196	0.00138427	887.91
613.252	0.00150363	889.416
613.309	0.00264337	890.922
613.365	0.00204381	892.426
613.422	0.00218635	893.932
613.479	0.00207378	895.437
613.535	0.00216992	896.94
613.592	0.00233563	898.443
613.648	0.00120267	899.947
613.705	0.00220324	901.45
613.762	0.00424738	902.952
613.818	0.00220998	904.455
613.875	0.00130891	905.957
613.931	0.0012659	907.458
613.988	0.00231284	908.959
614.045	0.00284959	910.46
614.101	0.00220362	911.958
614.158	0.00174317	913.458
614.214	0.00272055	914.958
614.271	0.00149482	916.458
614.327	0.00251857	917.956
614.384	0.00266109	919.455
614.44	0.00229342	920.952
614.497	0.000812603	922.451
614.554	0.00195232	923.947
614.61	0.00165423	925.444
614.667	0.00191271	926.939
614.723	0.000663815	928.437
614.78	0.00256884	929.932
614.836	0.00227076	931.428
614.893	0.00208863	932.923
614.949	0.00165142	934.416
615.006	0.0017244	935.91
615.062	0.00295691	937.404
615.119	0.0025429	938.898
615.175	0.00268546	940.39
615.232	0.0026657	941.884
615.288	0.0015096	943.375
615.345	0.00383209	944.868
615.401	0.00209623	946.359
615.458	0.00165905	947.849
615.514	0.00247416	949.341
615.571	0.00275589	950.831
615.627	0.00215638	952.321
615.683	0.00204388	953.811
615.74	0.000887808	955.3
615.796	0.00244503	956.789
615.853	0.00237892	958.276
615.909	0.00310128	959.764
615.966	0.00289603	961.253
616.022	0.00324735	962.739
616.079	0.00297252	964.226
616.135	0.00223389	965.714
616.191	0.00457959	967.199
616.248	0.00351629	968.684
616.304	0.0019196	970.171
616.361	0.00129691	971.656
616.417	0.00234394	973.14
616.473	0.00341416	974.624
616.53	0.00300017	976.108
616.586	0.00407038	977.591
616.643	0.00226496	979.075
616.699	0.00372939	980.558
616.755	0.00343134	982.04
616.812	0.00118528	983.521
616.868	0.00390198	985.003
616.925	0.00353434	986.485
616.981	0.00182163	987.966
617.037	0.00198734	989.445
617.094	0.002269	990.926
617.15	0.00206364	992.406
617.206	0.0010466	993.885
617.263	0.00369366	995.365
617.319	0.00348826	996.843
617.375	0.00309732	998.322
617.432	0.00305422	999.799
617.488	0.00175881	1001.28
617.544	0.00150695	1002.75
617.601	0.00113913	1004.23
617.657	0.00158295	1005.71
617.713	0.00383561	1007.18
617.77	0.00126461	1008.66
617.826	0.00189388	1010.13
617.882	0.00305651	1011.61
617.938	0.000902861	1013.08
617.995	0.00218139	1014.56
618.051	0.00253226	1016.03
618.107	0.00234971	1017.5
618.164	0.00256138	1018.98
618.22	0.00184538	1020.45
618.276	0.00115254	1021.92
618.332	0.00319615	1023.39
618.389	0.00363957	1024.86
618.445	0.00371191	1026.34
618.501	0.00269424	1027.81
618.558	0.00306797	1029.28
618.614	0.00295465	1030.75
618.67	0.004998	1032.22
618.726	0.00502373	1033.69
618.782	0.00414497	1035.15
618.839	0.00224579	1036.62
618.895	0.00180755	1038.09
618.951	0.0019954	1039.56
619.007	0.00271658	1041.03
619.064	0.00114184	1042.49
619.12	0.00237309	1043.96
619.176	0.00237518	1045.43
619.232	0.00144959	1046.89
619.288	0.00384018	1048.36
619.345	0.00149983	1049.82
619.401	0.00196546	1051.29
619.457	0.00215274	1052.75
619.513	0.00238632	1054.22
619.569	0.00278217	1055.68
619.626	0.00334026	1057.14
619.682	0.00127775	1058.61
619.738	0.00239226	1060.07
619.794	0.0034835	1061.53
619.85	0.00181497	1062.99
619.906	0.00246542	1064.45
619.963	0.00165476	1065.92
620.019	0.00228183	1067.38
620.075	0.003906	1068.84
620.131	0.00404587	1070.3
620.187	0.00344355	1071.76
620.243	0.00395427	1073.22
620.299	0.00209945	1074.67
620.355	0.00240125	1076.13
620.412	0.00191446	1077.59
620.468	0.00158989	1079.05
620.524	0.00219283	1080.51
620.58	0.00332904	1081.96
620.636	0.00212288	1083.42
620.692	0.0021457	1084.88
620.748	0.00490489	1086.33
620.804	-3.53209e-05	1087.79
620.86	0.00144813	1089.24
620.916	0.00290825	1090.7
620.973	0.0022811	1092.15
621.029	0.00332355	1093.61
621.085	0.00111919	1095.06
621.141	0.000746761	1096.51
621.197	0.00120907	1097.97
621.253	0.00113787	1099.42
621.309	0.00303775	1100.87
621.365	0.00245611	1102.32
621.421	0.00205988	1103.77
621.477	0.00106057	1105.22
621.533	0.00168449	1106.67
621.589	0.00138066	1108.12
621.645	0.00128543	1109.57
621.701	0.00116689	1111.02
621.757	0.00216138	1112.47
621.813	0.000117794	1113.92
621.869	0.00275858	1115.37
621.925	0.00212939	1116.82
621.981	0.00207985	1118.27
622.037	0.00140404	1119.71
622.093	0.00249061	1121.16
622.149	0.00211606	1122.61
622.205	0.00174139	1124.05
622.261	0.000554948	1125.5
622.317	0.000597491	1126.95
622.373	0.00210093	1128.39
622.429	0.0012852	1129.84
622.485	0.000817218	1131.28
622.541	0.00160142	1132.73
622.597	0.00152746	1134.17
622.653	0.00147658	1135.61
622.709	0.000567543	1137.06
622.765	0.000748354	1138.5
622.821	0.00116096	1139.94
622.877	0.00117922	1141.38
622.933	0.00154524	1142.82
622.989	-3.68619e-05	1144.26
623.045	0.00250885	1145.71
623.1	0.00340793	1147.15
623.156	0.00201105	1148.59
623.212	0.00117064	1150.03
623.268	0.00332173	1151.47
623.324	0.00234201	1152.9
623.38	0.00182601	1154.34
623.436	0.00226075	1155.78
623.492	0.00165183	1157.22
623.548	0.000996468	1158.66
623.604	0.00143099	1160.09
623.659	0.000961019	1161.53
623.715	0.000815654	1162.97
623.771	0.00180657	1164.4
623.827	0.00133643	1165.84
623.883	0.00142281	1167.27
623.939	4.81446e-05	1168.71
623.995	0.00159545	1170.14
624.05	0.00195999	1171.58
624.106	0.00130412	1173.01
624.162	0.00217879	1174.45
624.218	0.000873526	1175.88
624.274	0.00140029	1177.31
624.33	0.00141684	1178.74
624.385	0.00182762	1180.18
624.441	0.00288772	1181.61
624.497	0.00121133	1183.04
624.553	0.00282799	1184.47
624.609	0.00101244	1185.9
624.665	7.81395e-05	1187.33
624.72	0.00164842	1188.76
624.776	0.000389468	1190.19
624.832	0.000429196	1191.62
624.888	0.000376178	1193.05
624.944	0.0019929	1194.48
624.999	0.000734013	1195.91
625.055	0.00151592	1197.33
625.111	0.000906429	1198.76
625.167	0.00038973	1200.19
625.222	0.00110217	1201.61
625.278	0.000353639	1203.04
625.334	0.00176188	1204.47
625.39	0.00177873	1205.89
625.445	0.000659288	1207.32
625.501	0.00262425	1208.74
625.557	0.00217745	1210.17
625.613	0.0012437	1211.59
625.668	0.00191017	1213.02
625.724	0.00192737	1214.44
625.78	0.00275631	1215.86
625.836	0.00219389	1217.28
625.891	0.00172431	1218.71
625.947	0.00264624	1220.13
626.003	0.00203767	1221.55
626.058	0.00138282	1222.97
626.114	0.00272243	1224.39
626.17	0.00174309	1225.81
626.225	0.00118127	1227.23
626.281	0.00215012	1228.65
626.337	0.00284079	1230.07
626.393	0.00139803	1231.49
626.448	0.00137001	1232.91
626.504	0.00080871	1234.33
626.56	0.00194044	1235.75
626.615	0.00165765	1237.16
626.671	0.00225623	1238.58
626.726	0.00202007	1240
626.782	0.00104194	1241.41
626.838	0.00307871	1242.83
626.893	0.00159065	1244.25
626.949	0.00265368	1245.66
627.005	0.000655691	1247.08
627.06	0.00271619	1248.49
627.116	0.00227226	1249.91
627.172	0.00315033	1251.32
627.227	0.00277625	1252.74
627.283	0.00328357	1254.15
627.338	0.00369828	1255.56
627.394	0.0122298	1256.97
627.45	0.0307799	1258.39
627.505	0.0473357	1259.8
627.561	0.0301726	1261.21
627.616	0.0251152	1262.62
627.672	0.0194781	1264.03
627.727	0.00686086	1265.44
627.783	0.00539844	1266.85
627.839	0.0049102	1268.26
627.894	0.00444532	1269.67
627.95	0.00627647	1271.08
628.005	0.00497707	1272.49
628.061	0.00928996	1273.9
628.116	0.0153655	1275.31
628.172	0.0183801	1276.71
628.227	0.0126752	1278.12
628.283	0.00708637	1279.53
628.339	0.0043734	1280.94
628.394	0.00493046	1282.34
628.45	0.00435136	1283.75
628.505	0.00530301	1285.15
628.561	0.00609251	1286.56
628.616	0.0060937	1287.96
628.672	0.00628058	1289.37
628.727	0.00642126	1290.77
628.783	0.00503154	1292.18
628.838	0.00345647	1293.58
628.894	0.00487315	1294.98
628.949	0.00510728	1296.38
629.005	0.00559668	1297.79
629.06	0.00726898	1299.19
629.116	0.00699343	1300.59
629.171	0.00894435	1301.99
629.226	0.0105012	1303.39
629.282	0.00637653	1304.79
629.337	0.00301731	1306.19
629.393	0.0049689	1307.59
629.448	0.00235211	1308.99
629.504	0.00474465	1310.39
629.559	0.00331091	1311.79
629.615	0.00387171	1313.19
629.67	0.00378334	1314.59
629.725	0.00397342	1315.99
629.781	0.00402451	1317.38
629.836	0.00280028	1318.78
629.892	0.00389526	1320.18
629.947	0.00325109	1321.57
630.003	0.00288537	1322.97
630.058	0.00335466	1324.36
630.113	0.00278052	1325.76
630.169	0.00199781	1327.15
630.224	0.00249073	1328.55
630.279	0.00363313	1329.94
630.335	0.00331467	1331.34
630.39	0.00250935	1332.73
630.446	0.00119397	1334.12
630.501	0.00365879	1335.52
630.556	0.00113778	1336.91
630.612	0.0035333	1338.3
630.667	0.00228803	1339.69
630.722	0.00303729	1341.09
630.778	0.00510853	1342.48
630.833	0.00539422	1343.87
630.888	0.00264208	1345.26
630.944	0.00809952	1346.65
630.999	0.0136267	1348.04
631.054	0.0192235	1349.43
631.11	0.0162399	1350.82
631.165	0.00752838	1352.2
631.22	0.0056118	1353.59
631.276	0.00448381	1354.98
631.331	0.00535031	1356.37
631.386	0.00665754	1357.76
631.441	0.010168	1359.14
631.497	0.00632709	1360.53
631.552	0.00466622	1361.92
631.607	0.00476792	1363.3
631.663	0.00584372	1364.69
631.718	0.00733703	1366.07
631.773	0.00627946	1367.46
631.828	0.0041552	1368.84
631.884	0.00379351	1370.22
631.939	0.00229554	1371.61
631.994	0.00295437	1372.99
632.049	0.00287117	1374.38
632.105	0.00276483	1375.76
632.16	0.00286727	1377.14
632.215	0.00259872	1378.52
632.27	0.00246936	1379.9
632.326	0.00326767	1381.28
632.381	0.00286012	1382.67
632.436	0.00338023	1384.05
632.491	0.00357571	1385.43
632.546	0.00156811	1386.81
632.602	0.00299276	1388.19
632.657	0.00328109	1389.57
632.712	0.00285053	1390.94
632.767	0.00151556	1392.32
632.822	0.0028939	1393.7
632.878	0.00401716	1395.08
632.933	0.000595068	1396.46
632.988	0.00269234	1397.83
633.043	0.00265607	1399.21
633.098	0.00299085	1400.59
633.153	0.00307052	1401.96
633.209	0.00308061	1403.34
633.264	0.00262687	1404.71
633.319	0.00254416	1406.09
633.374	0.00292524	1407.46
633.429	0.00177571	1408.84
633.484	0.00296839	1410.21
633.539	0.00260726	1411.59
633.595	0.00252438	1412.96
633.65	0.00169936	1414.33
633.705	0.00342525	1415.7
633.76	0.00239141	1417.08
633.815	0.00205322	1418.45
633.852	0.00222517	1419.37
633.91	0.00160856	1420.8
633.967	0.00189632	1422.24
634.025	0.00123319	1423.67
634.082	0.00186865	1425.1
634.14	0.000138585	1426.53
634.197	0.00186383	1427.96
634.255	0.00261497	1429.39
634.312	0.00181225	1430.82
634.37	0.00205299	1432.25
634.428	0.00136601	1433.68
634.485	0.00162973	1435.11
634.543	0.000641049	1436.54
634.6	0.00190173	1437.97
634.658	-6.12099e-05	1439.4
634.715	0.00177898	1440.82
634.773	1.30548e-06	1442.25
634.83	0.000264277	1443.68
634.888	0.000248837	1445.11
634.945	0.00183342	1446.53
635.003	0.00163221	1447.96
635.06	0.00147726	1449.38
635.118	0.00139176	1450.81
635.175	0.000169807	1452.23
635.233	0.0007566	1453.66
635.29	0.00208538	1455.08
635.348	0.000607981	1456.51
635.405	0.00207567	1457.93
635.463	0.00145611	1459.36
635.52	0.00157853	1460.78
635.578	0.00079641	1462.2
635.635	0.00149838	1463.62
635.692	0.00192196	1465.05
635.75	0.00123229	1466.47
635.807	0.00112228	1467.89
635.865	0.000617928	1469.31
635.922	0.0020151	1470.73
635.98	0.000907599	1472.15
636.037	0.000101476	1473.57
636.095	0.00173026	1474.99
636.152	0.000390568	1476.41
636.209	0.000511782	1477.83
636.267	-3.96214e-05	1479.24
636.324	0.00103222	1480.66
636.382	0.000898073	1482.08
636.439	0.00192337	1483.5
636.496	0.00081506	1484.92
636.554	5.45387e-05	1486.33
636.611	0.00142748	1487.75
636.669	0.00147851	1489.17
636.726	0.00199329	1490.58
636.783	0.00188187	1492
636.841	0.00241975	1493.41
636.898	0.00128787	1494.83
636.956	0.00177929	1496.24
637.013	0.0017373	1497.65
637.07	0.000466182	1499.07
637.128	0.0027432	1500.48
637.185	0.00302582	1501.9
637.242	0.00319248	1503.31
637.3	0.00771896	1504.72
637.357	0.0138456	1506.13
637.414	0.0184416	1507.54
637.472	0.0257742	1508.96
637.529	0.017198	1510.37
637.587	0.0106627	1511.78
637.644	0.0102265	1513.19
637.701	0.00730886	1514.6
637.759	0.00573636	1516.01
637.816	0.00152016	1517.42
637.873	0.00465541	1518.83
637.93	0.00268878	1520.23
637.988	0.00473417	1521.64
638.045	0.00508669	1523.05
638.102	0.00724813	1524.46
638.16	0.00806457	1525.86
638.217	0.0120582	1527.27
638.274	0.0115761	1528.68
638.332	0.00564426	1530.08
638.389	0.00488401	1531.49
638.446	0.00326578	1532.9
638.503	0.00577555	1534.3
638.561	0.00436619	1535.71
638.618	0.00506726	1537.11
638.675	0.00528141	1538.51
638.733	0.00503183	1539.92
638.79	0.00860879	1541.32
638.847	0.00439382	1542.73
638.904	0.00576787	1544.13
638.962	0.00405767	1545.53
639.019	0.0049913	1546.93
639.076	0.00717733	1548.33
639.133	0.0121695	1549.74
639.191	0.0210346	1551.14
639.248	0.0345844	1552.54
639.305	0.0450962	1553.94
639.362	0.0513412	1555.34
639.419	0.0161447	1556.74
639.477	0.00886976	1558.14
639.534	0.00549096	1559.54
639.591	0.00593872	1560.94
639.648	0.00583003	1562.33
639.706	0.00655632	1563.73
639.763	0.00730592	1565.13
639.82	0.00596849	1566.53
639.877	0.00718214	1567.92
639.934	0.00772339	1569.32
639.992	0.00606166	1570.72
640.049	0.00644081	1572.11
640.106	0.00494166	1573.51
640.163	0.00578486	1574.9
640.22	0.00426276	1576.3
640.277	0.00529173	1577.69
640.335	0.00481344	1579.09
640.392	0.00581947	1580.48
640.449	0.00434423	1581.87
640.506	0.00402863	1583.27
640.563	0.00362039	1584.66
640.62	0.00518347	1586.05
640.678	0.00505375	1587.45
640.735	0.00457629	1588.84
640.792	0.00303218	1590.23
640.849	0.00348258	1591.62
640.906	0.00481434	1593.01
640.963	0.00396629	1594.4
641.02	0.00464894	1595.79
641.077	0.00463598	1597.18
641.135	0.00531885	1598.57
641.192	0.00730051	1599.96
641.249	0.0092127	1601.35
641.306	0.00857404	1602.74
641.363	0.00519901	1604.13
641.42	0.00381846	1605.52
641.477	0.0027627	1606.9
641.534	0.00618281	1608.29
641.591	0.0050113	1609.68
641.648	0.00611256	1611.06
641.706	0.0060312	1612.45
641.763	0.00690076	1613.84
641.82	0.00461649	1615.22
641.877	0.00279614	1616.61
641.934	0.00387469	1617.99
641.991	0.00395615	1619.38
642.048	0.00392174	1620.76
642.105	0.00298299	1622.15
642.162	0.00341256	1623.53
642.219	0.0026827	1624.91
642.276	0.00366902	1626.3
642.333	0.00182617	1627.68
642.39	0.00309093	1629.06
642.447	0.00287158	1630.44
642.504	0.00151596	1631.82
642.561	0.00433472	1633.2
642.618	0.00181972	1634.59
642.675	0.00308484	1635.97
642.732	0.00114974	1637.35
642.789	0.00123228	1638.73
642.846	0.00168594	1640.11
642.903	0.00241794	1641.48
642.96	0.00148027	1642.86
643.017	0.00214281	1644.24
643.074	0.00206331	1645.62
643.131	0.000708378	1647
643.188	0.00297122	1648.38
643.245	0.000851096	1649.75
643.302	0.00376337	1651.13
643.359	0.00222309	1652.51
643.416	0.00212067	1653.88
643.473	0.00208786	1655.26
643.53	0.00147532	1656.63
643.587	0.00232381	1658.01
643.644	0.00210557	1659.38
643.701	0.00202651	1660.76
643.758	0.000671982	1662.13
643.815	0.00265692	1663.51
643.872	0.00162711	1664.88
643.929	0.00208151	1666.25
643.986	0.00184021	1667.63
644.043	0.000787248	1669
644.1	0.00142721	1670.37
644.156	0.00109318	1671.74
644.213	0.00240568	1673.12
644.27	0.000262785	1674.49
644.327	0.00238696	1675.86
644.384	0.0013804	1677.23
644.441	0.00234503	1678.6
644.498	0.00203418	1679.97
644.555	0.000888452	1681.34
644.612	0.00141243	1682.71
644.669	0.000197103	1684.08
644.725	0.00185738	1685.44
644.782	0.00201026	1686.81
644.839	0.00158334	1688.18
644.896	0.00233911	1689.55
644.953	0.00135556	1690.92
645.01	0.000882174	1692.28
645.067	0.00161466	1693.65
645.124	0.00165138	1695.02
645.18	0.00134021	1696.38
645.237	0.00158557	1697.75
645.294	0.00319912	1699.11
645.351	0.00286461	1700.48
645.408	0.003133	1701.84
645.465	0.00147652	1703.21
645.521	0.00107228	1704.57
645.578	0.00103901	1705.93
645.635	0.00128397	1707.3
645.692	0.00199267	1708.66
645.749	0.00017353	1710.02
645.806	0.000928465	1711.39
645.862	0.00258775	1712.75
645.919	0.00188153	1714.11
645.976	0.00191731	1715.47
646.033	0.00128048	1716.83
646.09	0.00143204	1718.19
646.146	0.00244156	1719.55
646.203	0.00099278	1720.91
646.26	0.00109767	1722.27
646.317	0.000900977	1723.63
646.373	0.00202604	1724.99
646.43	0.00257123	1726.35
646.487	0.0019104	1727.71
646.544	0.00182921	1729.07
646.601	-1.4572e-05	1730.42
646.657	0.00124905	1731.78
646.714	0.00179365	1733.14
646.771	0.00180473	1734.5
646.828	0.00283607	1735.85
646.884	0.000713368	1737.21
646.941	0.00174445	1738.56
646.998	0.0020101	1739.92
647.054	0.00234519	1741.27
647.111	0.00117276	1742.63
647.168	0.00127567	1743.98
647.225	0.000474002	1745.34
647.281	0.00213039	1746.69
647.338	0.00146758	1748.04
647.395	-5.34347e-05	1749.4
647.451	0.00387518	1750.75
647.508	0.00240026	1752.1
647.565	0.0031051	1753.45
647.622	0.00336917	1754.81
647.678	0.00460712	1756.16
647.735	0.00201849	1757.51
647.792	0.0024445	1758.86
647.848	0.00187319	1760.21
647.905	0.00162642	1761.56
647.962	0.00147229	1762.91
648.018	0.000831039	1764.26
648.075	0.00213768	1765.61
648.132	0.00295721	1766.96
648.188	0.00315048	1768.31
648.245	0.000908635	1769.65
648.302	0.00295694	1771
648.358	0.00187442	1772.35
648.415	0.00246152	1773.7
648.472	0.00304853	1775.05
648.528	0.00254548	1776.39
648.585	0.00373526	1777.74
648.641	0.00107532	1779.08
648.698	0.00321573	1780.43
648.755	0.00255001	1781.77
648.811	0.00223207	1783.12
648.868	0.00200682	1784.46
648.924	0.00287145	1785.81
648.981	0.00204309	1787.15
649.038	0.00216548	1788.5
649.094	0.00235738	1789.84
649.151	0.0025724	1791.18
649.207	0.00227718	1792.53
649.264	0.00230656	1793.87
649.321	0.00349541	1795.21
649.377	0.00410444	1796.55
649.434	0.00782096	1797.89
649.49	0.00910243	1799.24
649.547	0.0125638	1800.58
649.603	0.0132886	1801.92
649.66	0.00990859	1803.26
649.717	0.00488205	1804.6
649.773	0.00328767	1805.94
649.83	0.00361808	1807.27
649.886	0.0028353	1808.61
649.943	0.0032584	1809.95
649.999	0.00215089	1811.29
650.056	0.00371027	1812.63
650.112	0.00250994	1813.97
650.169	0.00302569	1815.3
650.225	0.00303122	1816.64
650.282	0.00278164	1817.98
650.338	0.00281031	1819.31
650.395	0.00223602	1820.65
650.451	0.00400395	1821.98
650.508	0.00227009	1823.32
650.564	0.00389885	1824.65
650.621	0.00202582	1825.99
650.677	0.00326031	1827.32
650.734	0.00252359	1828.66
650.79	0.00218111	1829.99
650.847	0.00290538	1831.33
650.903	0.00242373	1832.66
650.96	0.00275375	1833.99
651.016	0.00197061	1835.32
651.073	0.00202233	1836.65
651.129	0.00191172	1837.99
651.186	0.00245043	1839.32
651.242	0.00259491	1840.65
651.299	0.00373659	1841.98
651.355	0.00295345	1843.31
651.411	0.00356174	1844.64
651.468	0.00266265	1845.97
651.524	0.00245929	1847.3
651.581	0.00313717	1848.63
651.637	0.00288744	1849.96
651.694	0.0024058	1851.29
651.75	0.00152994	1852.61
651.806	0.00211509	1853.94
651.863	0.00140158	1855.27
651.919	0.00198675	1856.6
651.976	0.00129645	1857.93
652.032	0.00304118	1859.25
652.088	0.00221176	1860.58
652.145	0.00140555	1861.9
652.201	0.00217631	1863.23
652.258	0.000859941	1864.55
652.314	0.00218731	1865.88
652.37	0.00156668	1867.21
652.427	0.00150265	1868.53
652.483	0.00174011	1869.85
652.539	0.00207035	1871.18
652.596	0.00131066	1872.5
652.652	0.0017337	1873.82
652.708	0.00243505	1875.15
652.765	0.00315961	1876.47
652.821	0.00175066	1877.79
652.877	0.00129254	1879.11
652.934	0.00208674	1880.43
652.99	0.00262586	1881.76
653.046	0.00114743	1883.08
653.103	0.000735789	1884.4
653.159	0.00338532	1885.72
653.215	0.00128082	1887.04
653.272	0.00214472	1888.36
653.328	0.0034029	1889.68
653.384	0.0012057	1891
653.441	0.00267264	1892.31
653.497	0.000197211	1893.63
653.553	0.00205844	1894.95
653.61	0.0016934	1896.27
653.666	0.00234877	1897.59
653.722	0.00107936	1898.9
653.778	0.00166521	1900.22
653.835	0.00218152	1901.54
653.891	0.00200214	1902.85
653.947	0.00131259	1904.17
654.003	0.00173622	1905.48
654.06	0.00250774	1906.8
654.116	0.00186465	1908.11
654.172	0.000920119	1909.43
654.228	0.000880044	1910.74
654.285	0.00144295	1912.06
654.341	0.00131017	1913.37
654.397	-5.30203e-06	1914.68
654.453	0.00262165	1916
654.51	0.0016309	1917.31
654.566	0.00154461	1918.62
654.622	0.0018294	1919.93
654.678	0.00109383	1921.24
654.735	0.00163377	1922.56
654.791	0.0025448	1923.87
654.847	0.00118317	1925.18
654.903	0.0014913	1926.49
654.959	0.00152118	1927.8
655.015	0.000206032	1929.11
655.072	0.00197526	1930.42
655.128	0.000289131	1931.73
655.184	0.000597421	1933.04
655.24	0.00129998	1934.34
655.296	0.0014692	1935.65
655.353	0.00147611	1936.96
655.409	0.00197006	1938.27
655.465	0.000330507	1939.58
655.521	0.00205362	1940.88
655.577	0.00217663	1942.19
655.633	0.00248519	1943.5
655.69	0.00191254	1944.8
655.746	0.000876123	1946.11
655.802	0.00104565	1947.41
655.858	0.00177178	1948.72
655.914	0.00157033	1950.02
655.97	0.000626812	1951.33
656.026	0.0014922	1952.63
656.082	0.00138361	1953.93
656.138	0.000834446	1955.24
656.195	0.00135208	1956.54
656.251	0.00200889	1957.84
656.307	0.00166855	1959.15
656.363	0.00079486	1960.45
656.419	0.00154455	1961.75
656.475	0.00229427	1963.05
656.531	0.00165259	1964.35
656.587	0.000802237	1965.66
656.643	0.00217821	1966.96
656.699	0.00181493	1968.26
656.755	0.00135893	1969.56
656.812	0.00108848	1970.86
656.868	0.00146741	1972.15
656.924	0.00135937	1973.46
656.98	0.00108903	1974.75
657.036	0.00253483	1976.05
657.092	0.000409318	1977.35
657.148	0.002319	1978.65
657.204	0.00260538	1979.95
657.26	0.00173226	1981.24
657.316	0.00211147	1982.54
657.372	0.00135437	1983.84
657.428	0.00157132	1985.13
657.484	0.00243763	1986.43
657.54	0.00195892	1987.72
657.596	0.00150344	1989.02
657.652	0.00179008	1990.31
657.708	0.000754903	1991.61
657.764	0.00317515	1992.9
657.82	0.00116602	1994.2
657.876	0.00180066	1995.49
657.932	0.000835172	1996.79
657.988	0.00230473	1998.08
658.044	0.00173354	1999.37

## Sheet: Figure 2d
Wavelength	Signal	Wavenumber
594.64	0.00123584	-211.934
594.699	0.00219986	-210.278
594.758	0.00179846	-208.622
594.816	0.00444545	-206.966
594.875	0.00242459	-205.311
594.933	0.00183266	-203.656
594.992	0.00346352	-202
595.05	0.00315738	-200.347
595.109	0.00256545	-198.694
595.168	0.00238632	-197.04
595.226	0.00239772	-195.388
595.285	0.0023456	-193.736
595.343	0.00191244	-192.084
595.402	0.00179681	-190.431
595.46	0.00110961	-188.78
595.519	0.00134328	-187.13
595.577	0.00249781	-185.479
595.636	0.000286405	-183.831
595.694	0.00213953	-182.181
595.753	0.000690201	-180.532
595.811	0.000923829	-178.883
595.87	0.00255461	-177.234
595.928	0.00193082	-175.588
595.987	0.000195579	-173.94
596.045	1.62457e-05	-172.294
596.104	0.0017421	-170.646
596.162	0.000387765	-169.001
596.221	0.000557593	-167.356
596.279	0.00218809	-165.709
596.338	0.000960714	-164.065
596.396	0.00163859	-162.421
596.455	0.00184018	-160.777
596.513	0.000739872	-159.134
596.572	0.00157662	-157.491
596.63	0.00212763	-155.848
596.689	0.000646455	-154.206
596.747	0.000753069	-152.563
596.806	0.00228872	-150.922
596.864	0.00233203	-149.28
596.923	0.0065035	-147.641
596.981	0.00511813	-146
597.039	0.00160538	-144.361
597.098	0.00212557	-142.721
597.156	0.00118525	-141.083
597.215	0.00224561	-139.443
597.273	0.00235356	-137.806
597.332	0.00249347	-136.168
597.39	0.0060948	-134.53
597.448	0.00715604	-132.893
597.507	0.00424825	-131.257
597.565	0.00235686	-129.621
597.624	0.00170416	-127.985
597.682	0.00308401	-126.35
597.741	0.00170154	-124.715
597.799	0.00333603	-123.08
597.857	0.00385945	-121.448
597.916	0.00571687	-119.814
597.974	0.0030338	-118.18
598.033	0.00381229	-116.547
598.091	0.00300345	-114.915
598.149	0.00413199	-113.283
598.208	0.00411778	-111.652
598.266	0.0028338	-110.022
598.324	0.00326498	-108.39
598.383	0.00309325	-106.76
598.441	0.000984966	-105.131
598.499	0.000909403	-103.502
598.558	0.00245377	-101.871
598.616	0.00193459	-100.243
598.675	0.00306713	-98.6144
598.733	0.0014693	-96.9865
598.791	0.00228531	-95.3606
598.85	0.00167291	-93.7334
598.908	0.00121982	-92.1065
598.966	0.000608502	-90.4799
599.025	0.00110915	-88.8553
599.083	0.000467214	-87.2293
599.141	0.0011913	-85.6037
599.2	0.00201124	-83.9803
599.258	0.000164439	-82.357
599.316	0.00238279	-80.7323
599.374	0.00542739	-79.1096
599.433	0.00459864	-77.4872
599.491	0.013138	-75.8635
599.549	0.0219321	-74.2417
599.608	0.0310127	-72.6203
599.666	0.0344101	-70.9994
599.724	0.0367602	-69.3786
599.783	0.126181	-67.7581
599.841	0.0213942	-66.1379
599.899	0.00590083	-64.518
599.957	0.00285588	-62.9002
600.016	0.00378099	-61.2809
600.074	0.00264291	-59.6623
600.132	0.00318862	-58.0453
600.19	0.00319536	-56.427
600.249	0.00380628	-54.8107
600.307	0.00359247	-53.193
600.365	0.004999	-51.5776
600.423	0.00532678	-49.9623
600.482	0.00463934	-48.3455
600.54	0.00388932	-46.7308
600.598	0.00336251	-45.1166
600.656	0.00540874	-43.5025
600.715	0.0034549	-41.8887
600.773	0.00807515	-40.2752
600.831	0.0131409	-38.6623
600.889	0.00947534	-37.0494
600.947	0.00498514	-35.4385
601.006	0.00332209	-33.8263
601.064	0.00334305	-32.2146
601.122	0.00244418	-30.603
601.18	0.00234023	-28.9933
601.239	0.00261841	-27.3823
601.297	0.00496169	-25.7736
601.355	0.00625819	-24.1649
601.413	0.00472968	-22.5548
601.471	0.00186861	-20.947
601.529	0.00205708	-19.3392
601.588	0.00208793	-17.7317
601.646	0.00250099	-16.1232
601.704	0.000914708	-14.5163
601.762	0.00199696	-12.9098
601.82	0.00304866	-11.3038
601.878	0.00445086	-9.69958
601.937	0.00855338	-8.09425
601.995	0.0141813	-6.48895
602.053	0.0328297	-4.88396
602.111	0.0612279	-3.28122
602.169	0.156406	-1.67685
602.227	1	-0.0747217
602.285	0.853849	1.52903
602.344	0.0391162	3.13081
602.402	0.00429825	4.73367
602.46	0.0058401	6.33483
602.518	0.00620829	7.93541
602.576	0.00810194	9.53596
602.634	0.00682141	11.1379
602.692	0.00779665	12.7375
602.75	0.0159813	14.3371
602.809	0.0339157	15.9362
602.867	0.0573765	17.5352
602.925	0.0725825	19.132
602.983	0.0565117	20.7303
603.041	0.0197067	22.3282
603.099	0.012974	23.9259
603.157	0.0114501	25.5215
603.215	0.0147857	27.1186
603.273	0.0129465	28.7136
603.331	0.0113943	30.3101
603.389	0.0136536	31.9044
603.447	0.017978	33.4987
603.505	0.020557	35.094
603.564	0.0146904	36.6877
603.622	0.0140008	38.2808
603.68	0.0161701	39.8739
603.738	0.0161493	41.4663
603.796	0.0167329	43.0588
603.854	0.0133482	44.6506
603.912	0.01441	46.2422
603.97	0.0162349	47.8337
604.028	0.0121227	49.4247
604.086	0.0112821	51.0139
604.144	0.0102837	52.6043
604.202	0.0135094	54.1927
604.26	0.0144497	55.7827
604.318	0.0133904	57.3704
604.376	0.00982329	58.9598
604.434	0.00908317	60.547
604.492	0.01298	62.1338
604.55	0.0112888	63.7223
604.608	0.00867759	65.3086
604.666	0.00813114	66.8945
604.724	0.0094907	68.4804
604.782	0.00608786	70.0658
604.84	0.00675027	71.6508
604.898	0.00931864	73.2358
604.956	0.00683878	74.8202
605.014	0.00591554	76.4027
605.072	0.00645364	77.9868
605.13	0.00670659	79.5703
605.188	0.0076905	81.1519
605.246	0.00565837	82.7351
605.304	0.00584961	84.3161
605.362	0.00454898	85.8984
605.419	0.00404275	87.4787
605.477	0.00309249	89.0591
605.535	0.00242854	90.6405
605.593	0.0026542	92.2199
605.651	0.00319789	93.7993
605.709	0.00294819	95.3782
605.767	0.00450893	96.9567
605.825	0.00286292	98.535
605.883	0.00210645	100.113
605.941	0.0027158	101.691
605.999	0.00224588	103.268
606.057	0.00320527	104.844
606.115	0.00387921	106.42
606.172	0.00245771	107.997
606.23	0.00475175	109.572
606.288	0.00415646	111.147
606.346	0.00318039	112.721
606.404	0.0023951	114.295
606.462	0.000974974	115.87
606.52	0.00365135	117.443
606.578	0.00254919	119.016
606.635	0.000939151	120.588
606.693	0.001044	122.16
606.751	0.00330829	123.732
606.809	0.00322291	125.304
606.867	0.0032329	126.875
606.925	0.0040051	128.446
606.983	0.00306265	130.017
607.04	0.00424779	131.585
607.098	0.00209879	133.155
607.156	0.00410961	134.725
607.214	0.0019289	136.293
607.272	0.0011136	137.862
607.33	0.00121915	139.429
607.388	0.000245021	140.998
607.445	0.00181116	142.564
607.503	0.00452037	144.131
607.561	0.0020853	145.697
607.619	0.00117432	147.262
607.677	0.00302582	148.828
607.734	0.00128895	150.395
607.792	0.00117138	151.957
607.85	0.00178396	153.522
607.908	0.000618097	155.086
607.966	0.00196059	156.65
608.023	0.000984796	158.214
608.081	0.00153294	159.775
608.139	0.000524849	161.338
608.197	0.00116768	162.9
608.254	0.000158982	164.462
608.312	0.000737659	166.022
608.37	0.00217335	167.584
608.428	0.00192572	169.144
608.485	0.00247157	170.704
608.543	0.00295353	172.263
608.601	0.00635647	173.824
608.659	0.00848884	175.383
608.716	0.00989044	176.941
608.774	0.00795741	178.499
608.832	0.00564289	180.057
608.89	0.00593174	181.613
608.947	0.0136823	183.17
609.005	0.00507907	184.727
609.063	0	186.284
609.12	0.00133475	187.838
609.178	0.00174813	189.394
609.236	0.000382769	190.948
609.294	0.0034625	192.504
609.351	0.0017151	194.057
609.409	0.00149143	195.611
609.467	0.00142605	197.163
609.524	0.0012967	198.718
609.582	0.000627076	200.27
609.64	0.00297364	201.822
609.697	0.00103295	203.374
609.755	0.0030611	204.926
609.813	0.00296128	206.477
609.87	0.00200369	208.026
609.928	0.00342723	209.576
609.986	0.00164321	211.127
610.043	0.0026849	212.677
610.101	0.00366269	214.225
610.159	0.00251256	215.774
610.216	0.00142556	217.322
610.274	0.00341835	218.871
610.332	0.00410885	220.418
610.389	0.00190936	221.964
610.447	0.00377405	223.51
610.505	0.00224071	225.058
610.562	0.00248526	226.604
610.62	0.00244369	228.149
610.677	0.00144918	229.694
610.735	0.00181977	231.239
610.793	0.0025076	232.782
610.85	0.00144864	234.326
610.908	0.00223114	235.87
610.965	0.00272755	237.414
611.023	0.00246158	238.956
611.081	0.00340199	240.499
611.138	0.00148426	242.04
611.196	0.00502799	243.583
611.253	0.00418938	245.123
611.311	0.00830417	246.665
611.369	0.0192459	248.205
611.426	0.0675302	249.745
611.484	0.144234	251.284
611.541	0.0544511	252.824
611.599	0.0113463	254.362
611.656	0.00555244	255.901
611.714	0.00404516	257.439
611.771	0.00285521	258.977
611.829	0.00372908	260.515
611.887	0.00349135	262.052
611.944	0.00487289	263.588
612.002	0.00654001	265.125
612.059	0.00785765	266.66
612.117	0.0102865	268.196
612.174	0.0103336	269.73
612.232	0.00787192	271.266
612.289	0.00594989	272.8
612.347	0.00421821	274.333
612.404	0.00410582	275.866
612.462	0.00234204	277.399
612.519	0.00305492	278.934
612.577	0.00364061	280.466
612.634	0.00394035	281.996
612.692	0.00481151	283.528
612.749	0.00546023	285.06
612.807	0.00509266	286.591
612.864	0.00345477	288.122
612.922	0.00295988	289.65
612.979	0.00430658	291.181
613.037	0.00355737	292.709
613.094	0.00439572	294.239
613.151	0.00491638	295.767
613.209	0.00375394	297.296
613.266	0.003671	298.823
613.324	0.00460406	300.35
613.381	0.00350472	301.877
613.439	0.00291332	303.403
613.496	0.00441756	304.929
613.554	0.00427046	306.455
613.611	0.00383746	307.981
613.668	0.00422993	309.506
613.726	0.0035109	311.031
613.783	0.00355384	312.555
613.841	0.00407298	314.078
613.898	0.00309956	315.602
613.955	0.00333269	317.125
614.013	0.00270835	318.648
614.07	0.00370336	320.17
614.128	0.00399967	321.693
614.185	0.00223185	323.214
614.242	0.00395689	324.735
614.3	0.00390359	326.255
614.357	0.00251652	327.777
614.415	0.00252654	329.297
614.472	0.00428293	330.817
614.529	0.00178417	332.336
614.587	0.00392143	333.853
614.644	0.0034865	335.372
614.701	0.00286096	336.891
614.759	0.00261638	338.409
614.816	0.00300679	339.925
614.873	0.00279379	341.443
614.931	0.00245368	342.961
614.988	0.00246279	344.476
615.045	0.00364672	345.991
615.103	0.00181392	347.508
615.16	0.00226733	349.022
615.217	0.00360979	350.537
615.275	0.00241183	352.051
615.332	0.00146783	353.564
615.389	0.000841295	355.078
615.447	0.00243748	356.591
615.504	0.00298569	358.104
615.561	0.00264472	359.617
615.619	0.0035421	361.129
615.676	0.00196257	362.641
615.733	0.00187542	364.152
615.791	0.00185171	365.663
615.848	0.00303459	367.173
615.905	0.00294724	368.684
615.962	0.00343139	370.193
616.02	0.00258181	371.703
616.077	0.00138286	373.212
616.134	0.00173981	374.72
616.191	0.00260476	376.228
616.249	0.0012151	377.736
616.306	0.00261975	379.245
616.363	0.00310346	380.75
616.42	0.00203117	382.257
616.478	0.00264178	383.764
616.535	0.00226796	385.27
616.592	0.0020846	386.776
616.649	0.00183768	388.28
616.707	0.00343245	389.785
616.764	0.00131192	391.291
616.821	0.00262078	392.794
616.878	0.00123049	394.299
616.935	0.00158663	395.801
616.993	0.000196227	397.304
617.05	0.00194944	398.808
617.107	0.00351207	400.31
617.164	0.00288362	401.811
617.221	0.00282669	403.312
617.279	0.0018171	404.814
617.336	0.00395113	406.314
617.393	0.00230636	407.815
617.45	0.000915595	409.313
617.507	0.0018746	410.813
617.565	0.0035004	412.313
617.622	0.00331618	413.812
617.679	0.0029414	415.31
617.736	0.00183625	416.809
617.793	0.00231878	418.306
617.85	0.00289654	419.802
617.908	0.00268042	421.3
617.965	0.00351216	422.796
618.022	0.00278793	424.292
618.079	0.00320683	425.788
618.136	0.00187923	427.283
618.193	0.00150423	428.778
618.25	0.00344727	430.273
618.307	0.00164331	431.767
618.365	0.00266545	433.262
618.422	0.00444968	434.755
618.479	0.0035983	436.249
618.536	0.00509672	437.741
618.593	0.00195902	439.234
618.65	0.00304463	440.725
618.707	0.00330461	442.218
618.764	0.00404091	443.708
618.821	0.00255441	445.199
618.878	0.00236983	446.691
618.936	0.00282033	448.181
618.993	0.00123856	449.67
619.05	0.00172082	451.159
619.107	0.00179027	452.648
619.164	0.00224078	454.137
619.221	0.000881304	455.626
619.278	0.00282427	457.114
619.335	0.0025762	458.602
619.392	0.00175656	460.088
619.449	0.00217534	461.575
619.506	0.00294343	463.062
619.563	0.00164751	464.547
619.62	0.00463841	466.034
619.677	0.00442216	467.519
619.734	0.00550783	469.003
619.791	0.0022432	470.489
619.848	0.00272558	471.973
619.905	0.00155675	473.456
619.962	0.00222968	474.94
620.019	0.00217228	476.423
620.076	0.00201964	477.905
620.133	0.00234332	479.388
620.19	0.00314334	480.87
620.247	0.00172058	482.35
620.304	0.00213959	483.832
620.361	0.00220932	485.314
620.418	0.00297766	486.793
620.475	0.0035555	488.274
620.532	0.00359354	489.753
620.589	0.00467948	491.233
620.646	0.00433652	492.712
620.703	0.00415234	494.19
620.76	0.00238048	495.67
620.817	0.00273618	497.147
620.874	0.00569574	498.625
620.931	0.0085283	500.102
620.988	0.00856653	501.579
621.045	0.00390516	503.055
621.102	0.00194292	504.53
621.159	0.00287034	506.006
621.216	0.00173376	507.482
621.273	0.00272473	508.957
621.329	0.00254082	510.431
621.386	0.00289676	511.906
621.443	0.00401482	513.379
621.5	0.00281485	514.852
621.557	0.00285332	516.326
621.614	0.00193918	517.798
621.671	0.00191419	519.27
621.728	0.00157167	520.742
621.785	0.00243584	522.214
621.842	0.00168057	523.685
621.898	0.000766551	525.156
621.955	0.00156728	526.626
622.012	0.00119312	528.097
622.069	0.00266073	529.567
622.126	0.00111171	531.037
622.183	0.00184902	532.505
622.24	0.00490439	533.974
622.297	0.0128499	535.442
622.353	0.0203827	536.91
622.41	0.00787858	538.377
622.467	0.00378935	539.844
622.524	0.00268502	541.312
622.581	0.00234281	542.778
622.638	0.00130203	544.244
622.694	0.00257931	545.71
622.751	0.00125277	547.175
622.808	0.00183149	548.64
622.865	0.0022832	550.105
622.922	0.00251265	551.569
622.978	0.00207527	553.032
623.035	0.00278104	554.496
623.092	0.00269297	555.96
623.149	0.00247789	557.422
623.206	0.0028979	558.885
623.262	0.00214301	560.346
623.319	0.00262653	561.809
623.376	0.00168112	563.27
623.433	0.00229167	564.73
623.49	0.00299747	566.191
623.546	0.00341749	567.651
623.603	0.00278961	569.112
623.66	0.00349541	570.57
623.717	0.00137508	572.029
623.773	0.00169982	573.488
623.83	0.00180227	574.947
623.887	0.00295259	576.405
623.944	0.00222941	577.862
624	0.0006171	579.32
624.057	0.00497456	580.778
624.114	0.00980831	582.233
624.171	0.00590966	583.69
624.227	0.00337641	585.146
624.284	0.000652625	586.601
624.341	0.00116774	588.056
624.397	0.0022544	589.512
624.454	0.00118176	590.966
624.511	0.00217311	592.42
624.568	0.00170374	593.874
624.624	0.00145662	595.327
624.681	0.00251139	596.779
624.738	0.0017879	598.232
624.794	0.002144	599.684
624.851	0.00256358	601.137
624.908	0.00231629	602.587
624.964	0.00048124	604.039
625.021	0.00144052	605.489
625.078	0.00230449	606.94
625.134	0.00196175	608.39
625.191	0.00238107	609.839
625.248	0.00334016	611.288
625.304	0.0016636	612.737
625.361	0.00252732	614.187
625.418	0.00291467	615.635
625.474	0.00117443	617.081
625.531	0.0033399	618.529
625.587	0.00261567	619.976
625.644	0.00147858	621.424
625.701	0.00091299	622.87
625.757	0.00209381	624.316
625.814	0.0020044	625.762
625.871	0.00175614	627.206
625.927	0.002905	628.653
625.984	0.00259308	630.096
626.04	0.00123319	631.54
626.097	0.00257233	632.985
626.154	0.00140281	634.428
626.21	0.00239248	635.871
626.267	0.00249295	637.314
626.323	0.00106912	638.757
626.38	0.00148695	640.199
626.436	0.00177766	641.641
626.493	0.00156021	643.082
626.55	0.00283511	644.522
626.606	0.00309377	645.963
626.663	0.000240414	647.404
626.719	0.00119745	648.843
626.776	0.0042184	650.284
626.832	0.00222208	651.722
626.889	0.00187687	653.16
626.945	0.000166102	654.6
627.002	0.00226572	656.038
627.058	0.00350785	657.475
627.115	0.00103464	658.913
627.172	0.00106989	660.35
627.228	0.00199414	661.787
627.285	0.000759001	663.223
627.341	0.0010162	664.659
627.398	0.00282924	666.095
627.454	0.00187957	667.529
627.511	0.00166015	668.965
627.567	0.00178991	670.399
627.624	0.0020466	671.833
627.68	0.00255722	673.266
627.737	0.00173407	674.701
627.793	0.0018317	676.134
627.849	0.00275484	677.566
627.906	0.000820018	678.998
627.962	0.00285438	680.431
628.019	0.000855872	681.863
628.075	0.0027948	683.294
628.132	0.00333645	684.725
628.188	0.00165524	686.155
628.245	0.000799551	687.585
628.301	0.00156325	689.015
628.358	0.00169178	690.445
628.414	0.00140743	691.874
628.47	0.00159933	693.303
628.527	0.00277553	694.731
628.583	0.00179237	696.16
628.64	0.00115844	697.587
628.696	0.002906	699.014
628.752	0.00141457	700.441
628.809	0.00195535	701.869
628.865	0.00208325	703.295
628.922	0.00198881	704.721
628.978	0.00186256	706.147
629.034	0.00189501	707.572
629.091	0.00141935	708.996
629.147	0.00418254	710.421
629.204	0.00243659	711.845
629.26	0.000785854	713.268
629.316	0.00237398	714.692
629.373	0.00227909	716.114
629.429	0.00291449	717.538
629.485	0.00158108	718.96
629.542	0.00301024	720.383
629.598	0.00234357	721.804
629.654	0.00285177	723.225
629.711	0.00196273	724.646
629.767	0.00193101	726.067
629.823	0.00167697	727.487
629.88	0.00174043	728.907
629.936	0.00275647	730.327
629.992	0.00193073	731.747
630.049	0.00202582	733.164
630.105	0.00167631	734.583
630.161	0.00231115	736.002
630.218	0.00154877	737.419
630.274	0.00148494	738.837
630.33	0.00123055	740.254
630.387	0.00138894	741.67
630.443	0.00221412	743.086
630.499	0.00180087	744.503
630.555	0.0022767	745.919
630.612	0.00195864	747.334
630.668	0.00240266	748.749
630.724	0.00252911	750.164
630.781	0.00157588	751.578
630.837	0.00344875	752.991
630.893	0.00109829	754.405
630.949	0.00182796	755.819
631.006	0.00252585	757.23
631.062	0.0030967	758.644
631.118	0.003477	760.055
631.174	0.00319044	761.468
631.231	0.00268158	762.879
631.287	0.00245848	764.289
631.343	0.00363255	765.701
631.399	0.00242503	767.112
631.455	0.00172556	768.521
631.512	0.000835544	769.931
631.568	0.00134269	771.341
631.624	0.00172281	772.75
631.68	0.00130905	774.159
631.736	0.00260999	775.566
631.793	0.00216444	776.974
631.849	0.00273501	778.382
631.905	0.0032103	779.789
631.961	0.00120874	781.196
632.017	0.003621	782.602
632.074	0.00371519	784.008
632.13	0.00326954	785.415
632.186	0.0018395	786.82
632.242	0.00307679	788.225
632.298	0.00345671	789.63
632.354	0.00151855	791.034
632.411	0.00491508	792.438
632.467	0.00218304	793.842
632.523	0.00208659	795.246
632.579	0.00265695	796.649
632.635	0.0024017	798.05
632.691	0.00376589	799.453
632.747	0.00220868	800.856
632.803	0.00169935	802.257
632.86	0.00309525	803.658
632.916	0.00204606	805.059
632.972	0.0028386	806.459
633.028	0.0022657	807.859
633.084	0.00197857	809.261
633.14	0.00254879	810.66
633.196	0.00251566	812.059
633.252	0.00314936	813.458
633.308	0.00130621	814.857
633.364	0.00343231	816.253
633.421	0.0032086	817.651
633.477	0.00257206	819.049
633.533	0.00326918	820.447
633.589	0.00377575	821.843
633.645	0.00377424	823.24
633.701	0.00154992	824.636
633.757	0.00364415	826.031
633.813	0.00405539	827.427
633.869	0.00310118	828.822
633.925	0.00303606	830.216
633.981	0.00414583	831.61
634.037	0.00242945	833.004
634.093	0.0044918	834.398
634.149	0.00410905	835.791
634.205	0.00521872	837.184
634.261	0.00375629	838.577
634.317	0.00248435	839.968
634.373	0.00499113	841.361
634.429	0.00476702	842.753
634.485	0.00549552	844.143
634.541	0.00587468	845.535
634.597	0.00669838	846.925
634.653	0.005331	848.315
634.709	0.0059006	849.706
634.765	0.00269142	851.095
634.821	0.00272113	852.484
634.877	0.00341764	853.873
634.933	0.00271693	855.261
634.989	0.00246074	856.649
635.045	0.00242678	858.037
635.101	0.00242454	859.423
635.157	0.00324787	860.811
635.213	0.00165783	862.198
635.269	0.00330667	863.584
635.325	0.00384407	864.97
635.381	0.00425441	866.355
635.437	0.00371206	867.742
635.493	0.0041223	869.126
635.548	0.00418318	870.51
635.604	0.00373594	871.894
635.66	0.00243128	873.28
635.716	0.00284129	874.663
635.772	0.00496596	876.046
635.828	0.00537584	877.429
635.884	0.000165175	878.811
635.94	0.00397262	880.193
635.996	0.00279461	881.576
636.052	0.00241038	882.958
636.107	0.00234364	884.338
636.163	0.00338824	885.719
636.219	0.00392472	887.099
636.275	0.00623939	888.479
636.331	0.00414017	889.86
636.387	0.00445423	891.239
636.443	0.00340282	892.618
636.499	0.00339925	893.996
636.554	0.00374494	895.375
636.61	0.00650391	896.753
636.666	0.00399165	898.131
636.722	0.00297181	899.508
636.778	0.00452403	900.886
636.834	0.0051871	902.263
636.889	0.00321455	903.638
636.945	0.00489371	905.015
637.001	0.00384199	906.39
637.057	0.00250446	907.766
637.113	0.00246883	909.141
637.168	0.00370336	910.515
637.224	0.00395349	911.89
637.28	0.00236187	913.264
637.336	0.00324706	914.638
637.392	0.00368769	916.011
637.447	0.00174675	917.384
637.503	0.00501348	918.757
637.559	0.0043427	920.129
637.615	0.00240175	921.5
637.671	0.00385849	922.872
637.726	0.00264789	924.244
637.782	0.00185009	925.614
637.838	0.00260825	926.985
637.894	0.00339818	928.355
637.949	0.00380706	929.726
638.005	0.00386665	931.095
638.061	0.00202101	932.464
638.117	0.00316026	933.832
638.172	0.00290235	935.201
638.228	0.00391462	936.569
638.284	0.00200552	937.937
638.339	0.00123959	939.305
638.395	0.00250595	940.672
638.451	0.00459793	942.039
638.507	0.000497869	943.406
638.562	0.00249463	944.771
638.618	0.00420563	946.138
638.674	0.0035986	947.503
638.729	0.0015309	948.869
638.785	0.00371829	950.233
638.841	0.00238099	951.597
638.896	0.00266319	952.961
638.952	0.00218331	954.326
639.008	0.00395801	955.689
639.063	0.00357346	957.052
639.119	0.0032842	958.415
639.175	0.00315375	959.778
639.23	0.00391245	961.139
639.286	0.00425838	962.501
639.342	0.00206401	963.863
639.397	0.00390245	965.223
639.453	0.00459779	966.584
639.509	0.00516615	967.944
639.564	0.0023686	969.305
639.62	0.00414369	970.664
639.675	0.00261639	972.023
639.731	0.00423279	973.383
639.787	0.00394399	974.742
639.842	0.00349645	976.1
639.898	0.0033665	977.458
639.953	0.00393518	978.816
640.009	0.00301145	980.174
640.065	0.00443758	981.53
640.12	0.00456183	982.887
640.176	0.00417806	984.243
640.231	0.00493748	985.598
640.287	0.00210873	986.955
640.343	0.00318578	988.31
640.398	0.00350077	989.666
640.454	0.00330775	991.02
640.509	0.00355932	992.374
640.565	0.0046048	993.728
640.62	0.005174	995.082
640.676	0.00393326	996.436
640.731	0.00351818	997.789
640.787	0.00211876	999.142
640.842	0.00287867	1000.49
640.898	0.00338458	1001.84
640.954	0.0031602	1003.2
641.009	0.00388848	1004.55
641.065	0.0034419	1005.9
641.12	0.00245555	1007.25
641.176	0.00191379	1008.6
641.231	0.00327733	1009.95
641.287	0.00413284	1011.3
641.342	0.00184472	1012.65
641.398	0.00301786	1014
641.453	0.00374647	1015.35
641.509	0.00333198	1016.69
641.564	0.00326682	1018.04
641.62	0.00339222	1019.39
641.675	0.00431151	1020.74
641.73	0.00354788	1022.09
641.786	0.00287954	1023.43
641.841	0.00217948	1024.78
641.897	0.0022098	1026.12
641.952	0.0036691	1027.47
642.008	0.00252458	1028.81
642.063	0.00407921	1030.16
642.119	0.00150582	1031.5
642.174	0.00433067	1032.85
642.229	0.00334506	1034.19
642.285	0.00270876	1035.54
642.34	0.00423178	1036.88
642.396	0.00378607	1038.22
642.451	0.0022925	1039.56
642.507	0.00375209	1040.91
642.562	0.00333821	1042.25
642.617	0.00333715	1043.59
642.673	0.00295507	1044.93
642.728	0.00374791	1046.27
642.784	0.00250851	1047.61
642.839	0.00196771	1048.95
642.894	0.00215728	1050.29
642.95	0.00329949	1051.63
643.005	0.00282225	1052.97
643.06	0.00285309	1054.31
643.116	0.00218535	1055.65
643.171	0.00316884	1056.99
643.226	0.00361251	1058.33
643.282	0.00348462	1059.66
643.337	0.00357901	1061
643.392	0.00316534	1062.34
643.448	0.00189431	1063.68
643.503	0.00300485	1065.01
643.558	0.00436941	1066.35
643.614	0.0035747	1067.68
643.669	0.00227191	1069.02
643.724	0.00303314	1070.35
643.78	0.00268297	1071.69
643.835	0.00239629	1073.02
643.89	0.00239539	1074.36
643.946	0.00302957	1075.69
644.001	0.00121866	1077.02
644.056	0.00378981	1078.36
644.112	0.00286798	1079.69
644.167	0.00200964	1081.02
644.222	0.00238969	1082.35
644.277	0.00261095	1083.69
644.333	0.0021971	1085.02
644.388	0.00105288	1086.35
644.443	0.00267124	1087.68
644.498	0.00346396	1089.01
644.554	0.00308174	1090.34
644.609	0.00114354	1091.67
644.664	0.00247597	1093
644.719	0.00152207	1094.33
644.775	0.00202882	1095.66
644.83	0.00212272	1096.98
644.885	0.00243885	1098.31
644.94	0.00304072	1099.64
644.995	0.00221361	1100.97
645.051	0.00272011	1102.29
645.106	0.00335358	1103.62
645.161	0.00173245	1104.95
645.216	0.00325492	1106.27
645.272	0.00118911	1107.6
645.327	0.00179058	1108.93
645.382	0.00166165	1110.25
645.437	0.00143738	1111.57
645.492	0.0020704	1112.9
645.547	0.00187774	1114.22
645.603	0.00155799	1115.55
645.658	0.0014922	1116.87
645.713	0.0012993	1118.19
645.768	0.000979313	1119.52
645.823	0.00250098	1120.84
645.878	0.0001803	1122.16
645.934	0.00220985	1123.48
645.989	0.00179424	1124.8
646.044	0.00150556	1126.13
646.099	0.00347134	1127.45
646.154	0.00134074	1128.77
646.209	0.00168688	1130.09
646.264	0.00276328	1131.41
646.319	0.00101347	1132.73
646.375	0.00224846	1134.05
646.43	0.0040867	1135.37
646.485	0.00144751	1136.68
646.54	0.00150735	1138
646.595	0.00188463	1139.32
646.65	0.0019443	1140.64
646.705	0.00197212	1141.96
646.76	0.00292073	1143.27
646.815	0.00186875	1144.59
646.87	0.00218211	1145.9
646.925	0.00166978	1147.22
646.981	0.00128438	1148.54
647.036	0.00255011	1149.85
647.091	0.00346647	1151.17
647.146	0.00225521	1152.48
647.201	0.00145668	1153.79
647.256	0.00272208	1155.11
647.311	0.00271724	1156.42
647.366	0.00353792	1157.74
647.421	0.00219924	1159.05
647.476	0.00301975	1160.36
647.531	0.00276055	1161.67
647.586	0.00256476	1162.99
647.641	0.0008447	1164.3
647.696	0.00242699	1165.61
647.751	0.00264376	1166.92
647.806	0.00155853	1168.23
647.861	0.00152111	1169.54
647.916	0.000530975	1170.85
647.971	0.00236688	1172.16
648.026	0.00372639	1173.47
648.081	0.0019104	1174.78
648.136	0.0026029	1176.09
648.191	0.00281901	1177.4
648.246	0.00236819	1178.71
648.301	0.00271115	1180.01
648.356	0.00333981	1181.32
648.411	0.00152331	1182.63
648.466	0.00154846	1183.94
648.521	0.003193	1185.24
648.576	0.00245588	1186.55
648.631	0.00155991	1187.85
648.685	0.00225155	1189.16
648.74	0.00237154	1190.47
648.795	0.00357107	1191.77
648.85	0.00330983	1193.07
648.905	0.00241342	1194.38
648.96	0.00434303	1195.68
649.015	0.00389099	1196.99
649.07	0.00499481	1198.29
649.125	0.00727345	1199.59
649.18	0.00497939	1200.9
649.235	0.00293928	1202.2
649.289	0.0019152	1203.5
649.344	0.00349487	1204.8
649.399	0.0017085	1206.1
649.454	0.0031292	1207.4
649.509	0.00289859	1208.71
649.564	0.00412858	1210.01
649.619	0.00319917	1211.3
649.674	0.00433369	1212.6
649.728	0.00267374	1213.9
649.783	0.00228386	1215.2
649.838	0.00129054	1216.5
649.893	0.00229763	1217.8
649.948	0.00257426	1219.1
650.003	0.0018029	1220.4
650.057	0.0030637	1221.7
650.112	0.00273668	1222.99
650.167	0.00193323	1224.29
650.222	0.00205054	1225.59
650.277	0.00251704	1226.88
650.331	0.00203079	1228.18
650.386	0.00163969	1229.47
650.441	0.000645145	1230.77
650.496	0.00260362	1232.06
650.551	0.00259321	1233.36
650.605	0.00321776	1234.65
650.66	0.00457254	1235.95
650.715	0.00414895	1237.24
650.77	0.00118491	1238.53
650.825	0.00333316	1239.83
650.879	0.00252814	1241.12
650.934	0.001723	1242.41
650.989	0.00314051	1243.7
651.044	0.00150948	1245
651.098	0.00225988	1246.29
651.153	0.00177174	1247.58
651.208	0.000140301	1248.87
651.263	0.0010173	1250.16
651.317	0.00186241	1251.45
651.372	0.00156425	1252.74
651.427	0.000853148	1254.03
651.481	0.00163438	1255.32
651.536	0.00155813	1256.61
651.591	0.00186282	1257.9
651.646	0.00242144	1259.18
651.7	0.00237663	1260.47
651.755	0.00299857	1261.76
651.81	0.00733566	1263.05
651.864	0.0140225	1264.33
651.919	0.0218524	1265.62
651.974	0.0172345	1266.91
652.028	0.00855211	1268.19
652.083	0.00415644	1269.48
652.138	0.00280911	1270.77
652.192	0.00339872	1272.05
652.247	0.00414706	1273.34
652.302	0.00587973	1274.62
652.356	0.00770762	1275.9
652.411	0.00642357	1277.19
652.466	0.00812437	1278.47
652.52	0.00893603	1279.75
652.575	0.00714382	1281.04
652.596	0.0045895	1281.53
652.652	0.0047025	1282.85
652.708	0.00526005	1284.18
652.765	0.00673847	1285.5
652.821	0.00758179	1286.82
652.877	0.00772652	1288.14
652.934	0.0089509	1289.46
652.99	0.0123346	1290.78
653.046	0.00927214	1292.11
653.103	0.00573342	1293.43
653.159	0.00689433	1294.75
653.215	0.00786473	1296.07
653.272	0.00702518	1297.39
653.328	0.00361355	1298.71
653.384	0.00452053	1300.02
653.441	0.00555455	1301.34
653.497	0.00671562	1302.66
653.553	0.00425675	1303.98
653.61	0.00325862	1305.3
653.666	0.00330842	1306.61
653.722	0.00535877	1307.93
653.778	0.0041385	1309.25
653.835	0.00498229	1310.57
653.891	0.00493702	1311.88
653.947	0.00708285	1313.2
654.003	0.00579928	1314.51
654.06	0.00550016	1315.83
654.116	0.00450251	1317.14
654.172	0.00410825	1318.46
654.228	0.00453967	1319.77
654.285	0.0041773	1321.08
654.341	0.00556149	1322.4
654.397	0.00415139	1323.71
654.453	0.00391626	1325.02
654.51	0.00291912	1326.34
654.566	0.00335099	1327.65
654.622	0.00333839	1328.96
654.678	0.00342114	1330.27
654.735	0.00359924	1331.59
654.791	0.00447601	1332.9
654.847	0.00268553	1334.21
654.903	0.00359425	1335.52
654.959	0.00301061	1336.83
655.015	0.00417356	1338.14
655.072	0.00305029	1339.45
655.128	0.00297502	1340.76
655.184	0.00315388	1342.06
655.24	0.00349162	1343.37
655.296	0.00316262	1344.68
655.353	0.0029925	1345.99
655.409	0.00272723	1347.3
655.465	0.00249382	1348.6
655.521	0.00280035	1349.91
655.577	0.00190032	1351.22
655.633	0.0031597	1352.52
655.69	0.00353007	1353.83
655.746	0.00463091	1355.14
655.802	0.00265172	1356.44
655.858	0.0045784	1357.75
655.914	0.00361558	1359.05
655.97	0.00652689	1360.36
656.026	0.00715202	1361.66
656.082	0.00812657	1362.96
656.138	0.00598934	1364.27
656.195	0.00585275	1365.57
656.251	0.00327122	1366.87
656.307	0.00199174	1368.18
656.363	0.00357027	1369.48
656.419	0.00454559	1370.78
656.475	0.00326651	1372.08
656.531	0.00554402	1373.38
656.587	0.00359836	1374.68
656.643	0.00285949	1375.98
656.699	0.00294637	1377.28
656.755	0.00309689	1378.58
656.812	0.0025172	1379.89
656.868	0.00209642	1381.18
656.924	0.00278717	1382.48
656.98	0.00160456	1383.78
657.036	0.00280366	1385.08
657.092	0.00168484	1386.38
657.148	0.000947207	1387.68
657.204	0.00297233	1388.97
657.26	0.00153639	1390.27
657.316	0.00238689	1391.57
657.372	0.00101473	1392.86
657.428	0.00431059	1394.16
657.484	0.00189083	1395.46
657.54	0.00140823	1396.75
657.596	0.00394241	1398.05
657.652	0.00253921	1399.34
657.708	0.00266036	1400.64
657.764	0.00316271	1401.93
657.82	0.000870831	1403.23
657.876	0.00254837	1404.52
657.932	0.00187624	1405.81
657.988	0.00231566	1407.11
658.044	0.00189785	1408.4
658.1	0.00233756	1409.69
658.156	0.00293618	1410.99
658.212	0.00213776	1412.28
658.268	0.00178404	1413.57
658.324	0.0008589	1414.86
658.38	0.00155336	1416.15
658.436	0.00148587	1417.44
658.492	0.00154555	1418.73
658.548	0.00268501	1420.02
658.604	0.00226866	1421.31
658.66	0.00197947	1422.6
658.716	0.00245253	1423.89
658.771	0.00340204	1425.18
658.827	0.00333557	1426.47
658.883	0.00206259	1427.76
658.939	0.0015836	1429.04
658.995	0.00189862	1430.33
659.051	0.00119764	1431.62
659.107	0.00243382	1432.91
659.163	0.00132033	1434.19
659.219	0.00112786	1435.48
659.275	0.00220569	1436.77
659.331	0.00179123	1438.05
659.386	0.00232953	1439.34
659.442	0.00105799	1440.62
659.498	0.00115202	1441.91
659.554	0.000515848	1443.19
659.61	0.00156279	1444.47
659.666	0.00241935	1445.76
659.722	0.000926238	1447.04
659.777	0.000354141	1448.33
659.833	0.00190971	1449.61
659.889	0.000734571	1450.89
659.945	0.00095675	1452.17
660.001	0.0021952	1453.46
660.057	0.00184609	1454.74
660.113	0.00181465	1456.02
660.168	0.0021644	1457.3
660.224	0.00267306	1458.58
660.28	0.00324537	1459.86
660.336	0.00121398	1461.14
660.392	0.00143726	1462.42
660.447	0.0014384	1463.7
660.503	0.000709338	1464.98
660.559	0.00267951	1466.26
660.615	0.00144264	1467.54
660.671	0.00347659	1468.82
660.726	0.00201772	1470.09
660.782	0.00128932	1471.37
660.838	0.00208525	1472.65
660.894	0.00227799	1473.93
660.95	0.000660869	1475.2
661.005	0.0022828	1476.48
661.061	0.00114225	1477.76
661.117	0.00330427	1479.03
661.173	0.0019417	1480.31
661.228	0.000483989	1481.58
661.284	0.00163025	1482.86
661.34	0.00220506	1484.13
661.396	0.00106527	1485.41
661.451	0.00122753	1486.68
661.507	0.00304112	1487.96
661.563	0.00161592	1489.23
661.619	0.00342976	1490.5
661.674	0.00216356	1491.77
661.73	0.00334256	1493.05
661.786	0.0040136	1494.32
661.841	0.00436723	1495.59
661.897	0.0034508	1496.86
661.953	0.00180415	1498.13
662.008	0.00180882	1499.4
662.064	0.00248045	1500.68
662.12	0.0021043	1501.95
662.176	0.00134721	1503.22
662.231	0.00268601	1504.49
662.287	0.000722481	1505.76
662.343	0.00177571	1507.02
662.398	0.00254325	1508.29
662.454	0.00159618	1509.56
662.51	0.00141131	1510.83
662.565	0.0012583	1512.1
662.621	0.00259783	1513.37
662.677	0.000476262	1514.63
662.732	0.00248283	1515.9
662.788	0.00194917	1517.17
662.844	0.000748765	1518.43
662.899	0.00358123	1519.7
662.955	0.00327013	1520.97
663.01	0.00384824	1522.23
663.066	0.00166383	1523.5
663.122	0.00300422	1524.76
663.177	0.00297927	1526.03
663.233	0.00193828	1527.29
663.288	0.00289788	1528.55
663.344	0.00277792	1529.82
663.4	0.00126086	1531.08
663.455	0.00136335	1532.35
663.511	0.00156117	1533.61
663.566	0.00179083	1534.87
663.622	0.00135372	1536.13
663.678	0.00244089	1537.39
663.733	0.00228972	1538.66
663.789	0.00156705	1539.92
663.844	0.00252741	1541.18
663.9	0.0019954	1542.44
663.955	0.00340046	1543.7
664.011	0.00299559	1544.96
664.066	0.0019557	1546.22
664.122	0.00228131	1547.48
664.178	0.00194013	1548.74
664.233	0.00144024	1550
664.289	0.0017025	1551.25
664.344	0.000948687	1552.51
664.4	0.00156035	1553.77
664.455	0.000425585	1555.03
664.511	0.00145015	1556.29
664.566	0.00142687	1557.54
664.622	0.00394397	1558.8
664.677	0.00582603	1560.06
664.733	0.00831146	1561.31
664.788	0.0101936	1562.57
664.844	0.00667755	1563.82
664.899	0.00281226	1565.08
664.955	0.0036466	1566.33
665.01	0.00343309	1567.59
665.066	0.0012826	1568.84
665.121	0.00065634	1570.1
665.177	0.00285622	1571.35
665.232	0.00257929	1572.6
665.288	0.00169905	1573.86
665.343	0.0013904	1575.11
665.398	0.0021614	1576.36
665.454	0.00258312	1577.62
665.509	0.00195696	1578.87
665.565	0.00345833	1580.12
665.62	0.00280042	1581.37
665.676	0.00230128	1582.62
665.731	0.00256424	1583.87
665.787	0.00181106	1585.12
665.842	0.00362996	1586.37
665.897	0.00157483	1587.62
665.953	0.00186951	1588.87
666.008	0.00346609	1590.12
666.064	0.000426539	1591.37
666.119	0.0029757	1592.62
666.174	0.00396889	1593.87
666.23	0.00315206	1595.11
666.285	0.000175916	1596.36
666.341	0.00101024	1597.61
666.396	0.00273365	1598.86
666.451	0.0023295	1600.1
666.507	0.00176655	1601.35
666.562	0.00295004	1602.6
666.617	0.00216475	1603.84
666.673	0.00252258	1605.09
666.728	0.00164197	1606.33
666.783	0.00238079	1607.58
666.839	0.00143662	1608.82
666.894	0.00195311	1610.07
666.949	0.00199326	1611.31
667.005	0.00196987	1612.55
667.06	0.00277207	1613.8
667.115	0.00205004	1615.04
667.171	0.00177255	1616.29
667.226	0.001241	1617.53
667.281	0.00324976	1618.77
667.337	0.00214658	1620.01
667.392	0.00110689	1621.25
667.447	0.00162313	1622.5
667.503	0.00194883	1623.74
667.558	0.0026873	1624.98
667.613	0.00256839	1626.22
667.668	0.00356085	1627.46
667.724	0.00255278	1628.7
667.779	0.00297362	1629.94
667.834	0.00348971	1631.18
667.89	0.00187824	1632.42
667.945	0.00261656	1633.66
668	0.000592248	1634.89
668.055	0.00253718	1636.13
668.111	0.00229106	1637.37
668.166	0.0019179	1638.61
668.221	0.00157647	1639.84
668.276	0.00212413	1641.08
668.332	0.00105232	1642.32
668.387	0.00220327	1643.55
668.442	0.00278262	1644.79
668.497	0.00253635	1646.03
668.552	0.000956377	1647.26
668.608	0.00223426	1648.5
668.663	0.00271826	1649.73
668.718	0.00205909	1650.97
668.773	0.00143166	1652.2
668.828	0.00188384	1653.44
668.884	0.000716539	1654.67
668.939	0.00310568	1655.9
668.994	0.00250991	1657.13
669.049	0.000389907	1658.37
669.104	0.00138179	1659.6
669.16	0.0015798	1660.83
669.215	0.00209533	1662.06
669.27	0.00127715	1663.3
669.325	0.00360261	1664.53
669.38	0.0021493	1665.76
669.435	0.00209315	1666.99
669.491	0.00295784	1668.22
669.546	0.00207603	1669.45
669.601	0.00224207	1670.68
669.656	0.00202704	1671.91
669.711	0.00146269	1673.14
669.766	0.00140637	1674.37
669.821	0.00185809	1675.6
669.876	0.00119838	1676.83
669.932	0.00225337	1678.05
669.987	0.00232395	1679.28
670.042	0.00223572	1680.51
670.097	0.0028143	1681.74
670.152	0.000947781	1682.96
670.207	0.00212962	1684.19
670.262	0.00258109	1685.42
670.317	0.00258796	1686.64
670.372	0.00122937	1687.87
670.427	0.00133143	1689.09
670.482	0.00111591	1690.32
670.538	0.00198	1691.54
670.593	0.00198668	1692.77
670.648	0.00192982	1693.99
670.703	0.00295256	1695.22
670.758	0.00245106	1696.44
670.813	0.0014097	1697.66
670.868	0.00147969	1698.89
670.923	0.000851045	1700.11
670.978	0.000190602	1701.33
671.033	0.00207045	1702.56
671.088	0.00179096	1703.78
671.143	0.00201951	1705
671.198	0.00221625	1706.22
671.253	0.00190489	1707.44
671.308	0.00149823	1708.66
671.363	0.00299677	1709.88
671.418	0.00224074	1711.1
671.473	0.00123063	1712.32
671.528	0.000760311	1713.54
671.583	0.00184591	1714.76
671.638	0.00264569	1715.98
671.693	0.00236579	1717.2
671.748	0.00173656	1718.42
671.803	0.00183765	1719.64
671.858	0.00155766	1720.85
671.913	0.000833083	1722.07
671.968	0.0014104	1723.29
672.023	0.00201944	1724.51
672.078	0.00170758	1725.72
672.133	0.00107815	1726.94
672.188	0.00229044	1728.15
672.243	0.00131167	1729.37
672.298	0.00344479	1730.59
672.353	0.00186264	1731.8
672.407	0.00189993	1733.02
672.462	0.00244527	1734.23
672.517	0.00168867	1735.44
672.572	0.00166239	1736.66
672.627	0.00293801	1737.87
672.682	0.00278468	1739.09
672.737	0.00164695	1740.3
672.792	0.00235094	1741.51
672.847	0.00327719	1742.73
672.902	0.00239344	1743.94
672.956	0.00131915	1745.15
673.011	0.0021501	1746.36
673.066	0.00234594	1747.57
673.121	0.00244651	1748.78
673.176	0.00343618	1750
673.231	0.00179024	1751.21
673.286	0.00112867	1752.42
673.341	0.00119742	1753.63
673.395	0.00174248	1754.84
673.45	0.00247805	1756.05
673.505	0.00118135	1757.25
673.56	0.00144058	1758.46
673.615	0.00214436	1759.67
673.67	0.00272111	1760.88
673.724	0.0013291	1762.09
673.779	0.0024774	1763.3
673.834	0.00194273	1764.5
673.889	0.00197962	1765.71
673.944	0.00195299	1766.92
673.999	0.00240266	1768.12
674.053	0.00285233	1769.33
674.108	0.0019048	1770.54
674.163	0.00114779	1771.74
674.218	0.00232777	1772.95
674.273	0.00258687	1774.15
674.327	0.00217912	1775.36
674.382	0.00183488	1776.56
674.437	0.00183992	1777.77
674.492	0.00260705	1778.97
674.546	0.00264382	1780.17
674.601	0.00223603	1781.38
674.656	0.0012249	1782.58
674.711	0.00284936	1783.78
674.765	0.00269557	1784.99
674.82	0.00216072	1786.19
674.875	0.00124482	1787.39
674.93	0.00309151	1788.59
674.984	0.00220734	1789.79
675.039	0.00135491	1790.99
675.094	0.00113756	1792.2
675.149	0.00161878	1793.4
675.203	0.00203649	1794.6
675.258	0.0018191	1795.8
675.313	0.00147468	1796.99
675.367	0.00205112	1798.19
675.422	0.00304036	1799.39
675.477	0.00183854	1800.59
675.531	0.00181162	1801.79
675.586	0.00181643	1802.99
675.641	0.00201176	1804.19
675.695	0.00242935	1805.38
675.75	0.00186255	1806.58
675.805	0.00355028	1807.78
675.859	0.0033645	1808.98
675.914	0.00279765	1810.17
675.969	0.00343745	1811.37
676.023	0.00296583	1812.57
676.078	0.00112877	1813.76
676.133	0.00116518	1814.96
676.187	0.00164613	1816.15
676.242	0.00260338	1817.34
676.297	0.00251272	1818.54
676.351	0.00204099	1819.73
676.406	0.0024266	1820.93
676.46	0.00262166	1822.12
676.515	0.00243565	1823.32
676.57	0.00278943	1824.51
676.624	0.00215882	1825.7
676.679	0.00244905	1826.89
676.733	0.00299328	1828.09
676.788	0.00271189	1829.28
676.843	0.00271625	1830.47
676.897	0.00214901	1831.66
676.952	0.00101016	1832.85
677.006	0.00123671	1834.04
677.061	0.000193066	1835.23
677.116	0.00184849	1836.42
677.17	0.00232898	1837.61
677.225	0.00204734	1838.8
677.279	0.00186094	1839.99
677.334	0.00259537	1841.18
677.388	0.00266294	1842.37
677.443	0.000761721	1843.56
677.497	0.00248045	1844.75
677.552	0.00248443	1845.93
677.606	0.00236137	1847.12
677.661	0.000872847	1848.31
677.715	0.0023692	1849.5
677.77	0.00183325	1850.68
677.824	0.0017736	1851.87
677.879	0.00231726	1853.06
677.933	0.00232107	1854.24
677.988	0.00267415	1855.43
678.042	0.00258266	1856.61
678.097	0.00134799	1857.8
678.151	0.00290767	1858.98
678.206	0.00313366	1860.17
678.26	0.00291506	1861.35
678.315	0.00253768	1862.54
678.369	0.000699589	1863.72
678.424	0.000766728	1864.9
678.478	0.00223103	1866.09
678.533	0.00166305	1867.27
678.587	0.0025875	1868.45
678.642	0.00278159	1869.63
678.696	0.00103865	1870.82
678.75	0.00282041	1872
678.805	0.00256989	1873.18
678.859	0.00273215	1874.36
678.914	0.00162423	1875.54
678.968	0.00242155	1876.72
679.023	0.00302832	1877.9
679.077	0.00150755	1879.08
679.131	0.00351148	1880.26
679.186	0.00151437	1881.44
679.24	0.00196231	1882.62
679.295	0.00212445	1883.8
679.349	0.00130219	1884.98
679.403	0.00270272	1886.16
679.458	0.00200745	1887.33
679.512	0.00153444	1888.51
679.567	0.00112493	1889.69
679.621	0.00363678	1890.87
679.675	0.00192532	1892.04
679.73	0.00135699	1893.22
679.784	0.00139197	1894.4
679.838	0.0022843	1895.57
679.893	0.00162066	1896.75
679.947	0.00133805	1897.92
680.001	0.00191279	1899.1
680.056	0.00159839	1900.27
680.11	0.000490125	1901.45
680.164	0.00300182	1902.62
680.219	0.00160773	1903.8
680.273	0.00246817	1904.97
680.327	0.00221719	1906.14
680.382	0.00228374	1907.32
680.436	0.00349342	1908.49
680.49	0.00425852	1909.66
680.545	0.00480133	1910.84
680.599	0.00296255	1912.01
680.653	0.00363233	1913.18
680.707	0.00157123	1914.35
680.762	0.00192343	1915.52
680.816	0.0022756	1916.69
680.87	0.00281828	1917.87
680.924	0.00202726	1919.04
680.979	0.00215709	1920.21
681.033	0.00222339	1921.38
681.087	0.00130528	1922.55
681.141	0.00156205	1923.71
681.196	0.00169177	1924.88
681.25	0.00178972	1926.05
681.304	0.00223694	1927.22
681.358	0.00303342	1928.39
681.413	0.00201988	1929.56
681.467	0.00291157	1930.73
681.521	0.0031999	1931.89
681.575	0.00269434	1933.06
681.63	0.00336365	1934.23
681.684	0.00165137	1935.39
681.738	0.000986942	1936.56
681.792	0.00149738	1937.72
681.846	0.00280164	1938.89
681.901	0.00185132	1940.06
681.955	0.003092	1941.22
682.009	0.00201458	1942.39
682.063	0.00284238	1943.55
682.117	0.00182839	1944.72
682.171	0.00281487	1945.88
682.226	0.00208659	1947.04
682.28	0.00183457	1948.21
682.334	0.0030432	1949.37
682.388	0.00177497	1950.53
682.442	0.00209439	1951.69
682.496	0.00215973	1952.86
682.55	0.00301887	1954.02
682.605	0.00140114	1955.18
682.659	0.00324456	1956.34
682.713	0.000642351	1957.5
682.767	0.00204111	1958.66
682.821	0.00201087	1959.83
682.875	0.00248864	1960.99
682.929	0.000680057	1962.15
682.983	0.00331699	1963.31
683.037	0.00150829	1964.47
683.092	0.0010332	1965.63
683.146	0.00201873	1966.78
683.2	0.00275017	1967.94
683.254	0.00230663	1969.1
683.308	0.000180058	1970.26
683.362	0.00148287	1971.42
683.416	0.00246806	1972.58
683.47	0.0023418	1973.73
683.524	0.00256477	1974.89
683.578	0.00278767	1976.05
683.632	0.00259771	1977.2
683.686	0.00164559	1978.36
683.74	0.00212234	1979.52
683.794	0.00215448	1980.67
683.848	0.00177377	1981.83
683.902	0.00174229	1982.98
683.956	0.00209181	1984.14
684.01	0.00225075	1985.29
684.064	0.00164755	1986.45
684.118	0.00212393	1987.6
684.172	0.00206045	1988.75
684.226	0.00136184	1989.91
684.281	0.00256843	1991.06
684.334	0.00320341	1992.21
684.388	0.00155204	1993.37
684.442	0.00177412	1994.52
684.496	0.00266301	1995.67
684.55	0.00151959	1996.82
684.604	0.00167805	1997.98
684.658	0.00170946	1999.13
684.712	0.00164557	2000.28
684.766	0.00215322	2001.43
684.82	0.00170822	2002.58
684.874	0.00224756	2003.73
684.928	0.00237407	2004.88
684.982	0.00234177	2006.03
685.036	0.00208717	2007.18
685.09	0.00272166	2008.33
685.144	0.00233998	2009.48
685.198	0.00211706	2010.62
685.252	0.00167182	2011.77
685.306	0.00217919	2012.92
685.36	0.00335338	2014.07
685.413	0.00103458	2015.22
685.467	0.00201819	2016.36
685.521	0.00227144	2017.51
685.575	0.00315976	2018.66
685.629	0.0024921	2019.8
685.683	0.00166565	2020.95
685.737	0.00236338	2022.1
685.791	0.00160041	2023.24
685.844	0.00220285	2024.39
685.898	0.00251949	2025.53
685.952	0.00305839	2026.68
686.006	0.00156501	2027.82
686.06	0.00121477	2028.97
686.114	0.00242047	2030.11
686.168	0.00041899	2031.25
686.221	0.00248203	2032.4
686.275	0.00260806	2033.54
686.329	0.00155917	2034.68
686.383	0.00152641	2035.82
686.437	0.00203346	2036.97
686.491	0.000952788	2038.11
686.544	0.00234894	2039.25
686.598	0.000918958	2040.39
686.652	0.00291842	2041.53
686.706	0.00250456	2042.67
686.76	0.00240824	2043.82
686.813	0.0018356	2044.96
686.867	0.00151699	2046.1
686.921	0.00170644	2047.24
686.975	0.00205466	2048.38
687.029	0.00164077	2049.51
687.082	0.00119512	2050.65
687.136	0.00186087	2051.79
687.19	0.00185978	2052.93
687.244	0.000874303	2054.07
687.297	0.0019846	2055.21
687.351	0.0019835	2056.35
687.405	0.00179187	2057.48
687.459	0.00185428	2058.62
687.512	0.00191668	2059.76
687.566	0.0021061	2060.89
687.62	0.00172394	2062.03
687.673	0.00111951	2063.17
687.727	0.00184875	2064.3
687.781	0.00149834	2065.44
687.835	0.00273564	2066.57
687.888	0.00225822	2067.71
687.942	0.00257465	2068.84
687.996	0.00235127	2069.98
688.049	0.00104823	2071.11
688.103	0.00190449	2072.24

## Sheet: Figure 3
0-0 ZPL	Long axis stretch	Ratio
581.73	247	0.4
582.166	243	0.268571
583.01	244	0.306
582.583	244	0.36
583.41	242	0.41
583.52	244	0.331944
585.54	244	0.294624
583.33	246	0.348958
581.97	246
583.84	248
574.59	246	0.292038
584.633	245	0.293444
581.91	247	0.33
582.065	245	0.27
574.9	248	0.28
581.29
581.64
582.4
582.87
583.86
581.4
582.04
582.51
582.88
583.3
583.8
584.4
573.8	245	0.358209
574.33	243	0.318182
582.01	248	0.411669
587.13	244	0.324873
571.7
581.79
582.74
584.3
582.54
583.22
577.5
578.7
579.1
580.01
581
581.26
581.74
582.46
583.14
583.48
584.25
585.82
582.4
587.5	245	0.49
580.3	246	0.25
582.61	247	0.409091
585.32	244	0.355731
582.13	244
586.9	247
582.11	247	0.34
580.32
581.51	247
582.56	246
583.61	245
585.67
580.33	245	0.351351
581.18
583.5
588.24
584.1
579.61	245
575.41	247
582.71	246	0.40678
581.33	244	0.37
580.44	247	0.49
578.5	245	0.37
583.71	248	0.32
583.58	249	0.34
584.7	246	0.35
580.53	250	0.25
575.74	244	0.31
582.11	245	0.37
579.75	245	0.37
575.06	245	0.38
579.1	244	0.39
581.54	247	0.24
582.2	247	0.29
580.39	248	0.33
582.3	250	0.38
578.57
580.96
581.42
581.41
577.41
578.87
580.68
581.2
581.93
583.45
583.25	245	0.3375
576.09
579.73
584.22
580.33
575.1
580.66
583.21
584.12
578.46	244	0.35
574.4
580.08	247	0.33
572.38	247	0.44
579.37	247	0.35
580.39	244	0.4
581.88	246	0.304878
582.57	244	0.37
582.58	247	0.38
582.29	246	0.37
583.05	247	0.315789
580.24	248	0.3
582.17	245	0.27
581.67	249	0.438202
582.22	248	0.32
582.32	246	0.41
582.95	247	0.34
593.36	245	0.11
601.81	253	0.11
605.54	244	0.17
579.99	248	0.375
587.74	244	0.378378
582.63	243	0.31
583.01	247	0.36
583.74	246	0.493671
583.32	252	0.22
584	247	0.29
590.59	245	0.25974
580.46
576.5
583.83
600.822
582.29	244	0.29
580.41	246	0.586207
581.34	246	0.4
582.04	245	0.323077
583.82	247	0.342105
585.32	245	0.357143
582.06	246	0.31
581.95	247	0.34
602.4	251	0.2
576.56
577.03
577.76
578.54
575.94
580.17
580.53
581.13
581.6
582.06
582.3
582.84
579.88
582.97	244	0.37
580.23
580.74
582.05	245	0.37
582.9
583.4
584
585.1
573.16
580
581.25
582.1	245	0.428571
583.43
591.83	243	0.34
578.77
582.82
600.28	252	0.2
600.83	248	0.28
584.43
588.27
592.14	245	0.318182
579.34	247	0.326087
582.56	247	0.269231
583.68	247	0.36
584.49	251	0.28
578.4
580.67
581.19
581.64
582.25
582.67
583.64	248	0.37
585.55
586.35
589.58	247	0.229508
582.94	247	0.25
584.04	248	0.23
582.97	247	0.3
579.06	246	0.263158
583.05
585.77
587.81	247	0.17
579.7
582.68	245	0.31
588.28
576.73
577.26
579.12
579.47
582.24	245	0.393939
582.46	246	0.26
583.46	247	0.33
585.87
580.12
580.9	247	0.3
581.34	245	0.29
602.63	255	0.12
582.71	246	0.29
602.6	254	0.11
587.48	248	0.19
582.56	246	0.35
573.22	248	0.454545
575.08	250	0.195122
578.08	248	0.228571
578.85	245	0.325
579.76	247	0.244898
580.19	248	0.2
580.99	247	0.173913
582.71	245	0.354839
592.72	246	0.214286
578.08
581.94
582.49
582.96	246	0.273973
584.21
586.09
593.55	248	0.21
580.88
581.47
581.91
582.42
582.93
583.8
587.97
593.43
594	244	0.4
594.35	244	0.322222
577.73
579.87
580.43
581.45
582.48	244	0.35
582.95
585.04
585.69
588.85
580.47
581.87
582.58	244	0.38
583.65
585.87
586.32
586.97
588.71
594.08	245	0.285714
584.85	244	0.31
588.58	245	0.253012
582.05	245	0.16
584.07	245	0.3
587	246	0.551724
595.6	247	0.25
579.76	244	0.38
591.18	247	0.3
579.86
580.16
580.47
580.95
581.98	247	0.23
583.58	244	0.289474
586.97
585.74
587.14
587.42
582.38	246	0.32
581.28	244	0.296296
581.82	248	0.412371
582.61	243	0.282609
582.91	245	0.37
583.47	245	0.352941
584.31	246	0.375
584.54	247	0.375
582.1	245	0.38
586.45	244	0.266667
582.18	247	0.33
579.59
580.68
581.77
582.05
583.24	246	0.37
583.86
585.82
589.05
580.53
581.2
582.68
584.66
586.11	248	0.17
589.2
580.19
584.28	243	0.2
584.55
585.48
586.2
586.59	244	0.392857
578.79	245	0.33
583.08
583.72
584.25
584.85
585.33
585.97
583.77
585.88
586.34
586.81
587.43
588.17
593.37
585.35
588.15	247	0.244444
573.97
580.89
581.36
582.07
582.74
583.83	247	0.34
584.3
592	244	0.2
594.63	250	0.14
600.78	248	0.135135
598.4	251	0.15
602.94	251	0.115385
603.225	249	0.13
571.84	241	0.46
582.47
598.46	250	0.17
580.6
592.1	245	0.25
594.1
594.47
595.33
578.6
581.75	244	0.54
583.42	244	0.6
602.75	248	0.23
608.54	249	0.196429
582.56	246	0.37
580.13
582.68
583.08
585.41
602.83
578.58	244	0.33
591.21	245	0.346154
583.38	248	0.37
583.96
584.92
586.31
603.17	250	0.15
579.68
581.42	249	0.2
584.32
602.27	250	0.15
601.22	245	0.19

## Sheet: Figure 4a
Wavelengths	581.602	581.659	581.716	581.773	581.831	581.888	581.945	582.002	582.059	582.116	582.174	582.231	582.288	582.345	582.402	582.459	582.517	582.574
	-0.016068	-0.0043614	0.000187901	-0.00514763	-0.00812113	0.0297178	0.224074	0.767606	0.850412	0.638112	0.0220642	0.000888489	-0.00082003	0.028967	0.0192198	0.0229072	0.0249387	0.0332461			581.602
	0.00123465	0.00642402	0.00902593	0.00415743	0.00146666	0.0269515	0.226741	0.749869	0.833089	0.632144	0.0433567	0.0109261	0.0173558	0.0136034	0.0233506	0.0311699	0.0184289	0.0320311			581.659
	-0.0150245	-0.00589597	-0.000708295	0.00685266	0.00512394	0.0324608	0.228082	0.793896	0.906388	0.663094	0.0638764	0.00625582	0.0187126	0.0254309	0.0225068	0.0291745	0.0182596	0.00928783			581.716
	-0.00992676	-0.00354255	0.0102853	0.00165129	0.000211129	0.0157264	0.229069	0.783384	0.904204	0.710874	0.0577907	0.0021758	0.00386558	0.0241148	0.0241148	0.0231559	0.0128456	0.0239223			581.773
	-0.0112329	-0.0106687	-0.0036321	-0.00797381	0.00834293	0.0356846	0.218772	0.752003	0.868617	0.723464	0.0464517	0.0269765	0.00805432	0.00464734	0.0465599	0.0241839	0.0418685	0.0195823			581.831
	0.00746389	0.00334795	-0.0107991	-0.00137004	0.0127923	0.0242153	0.212634	0.774447	0.900044	0.638528	0.0724913	0.019193	0.0409414	0.0197594	0.0226836	0.0399881	0.0201897	0.0296273			581.888
	-0.00728377	0.00551835	-0.00713973	-0.0147007	-0.00764864	0.0272444	0.235839	0.740616	0.867834	0.693787	0.0453731	0.00971304	-0.00441647	0.0197002	0.0206749	0.0379497	0.0284205	0.0331393			581.945
	-0.00537187	-0.00734142	-0.00686688	-0.00227641	0.0133552	0.0214246	0.215634	0.806416	0.877941	0.662607	0.0417002	0.00774933	0.0190883	0.0208494	0.005254	-0.0103254	0.0254257	0.0298334			582.002
	-0.00940407	-0.00525488	0.000987992	-0.00956356	0.00137163	0.0313233	0.203579	0.755924	0.91952	0.696726	0.0507118	0.0153657	0.0461462	0.0155624	0.0409049	0.0297836	0.0283567	0.0201158			582.059
	-0.00659348	-0.00765582	0.000174515	-0.000640051	0.0118052	0.0309044	0.228867	0.776672	0.933457	0.686445	0.0591671	0.0138973	0.0196026	0.0214683	0.01562	0.0260789	0.00879344	0.0393206			582.116
	0.00140694	0.0074375	-0.00922148	-0.00277325	0.00184163	0.0204324	0.129349	0.441149	0.554194	0.642003	0.459749	0.382048	0.0958108	-0.00141061	0.0141848	0.0192164	0.0296911	0.0249723			582.174
	-0.013659	-0.0126631	-0.0147005	-0.011213	-0.005572	-0.0120873	0.00563382	0.00645586	0.142025	0.637153	0.933292	0.867434	0.172115	0.0322472	0.0273736	0.0119572	0.0309043	0.0123175			582.231
	-0.014206	-0.0138962	-0.0115643	-0.00683478	0.00293132	0.00259543	0.0187589	0.0349625	0.110645	0.589741	0.867174	0.79445	0.147814	0.00425628	0.0149781	0.0189767	0.00513776	0.0159487			582.288
	-0.0118589	-0.0179227	-0.000134683	-0.014442	-0.013993	0.00526955	0.0176923	0.0132458	0.114838	0.589218	0.865836	0.750162	0.145484	0.0192932	0.0309897	0.0311676	0.0199649	0.0200759			582.345
	-0.0175549	-0.00491896	0.0025022	-0.00442282	0.00265833	-0.00166915	-0.00408893	0.0143328	0.128881	0.605859	0.925826	0.832409	0.162692	0.0296157	0.028641	0.0276673	0.0285598	0.0177269			582.402
	-0.00648974	-0.00648974	-0.0106137	-0.0135147	-0.00368455	-0.0229905	0.0115103	0.0156171	0.111346	0.611674	0.891273	0.794025	0.135898	0.011437	0.00461402	0.0284825	0.0313774	0.0224275			582.459
	-0.0132757	-0.00223301	0.0010234	-0.0069052	-0.00157024	0.00753577	-0.000966468	0.0184291	0.137561	0.626525	0.854965	0.736858	0.137375	0.0245897	0.0275138	0.00358597	0.0268308	0.0167507			582.517
	-0.014057	0.00105771	-0.0132286	-0.00931366	0.0112039	0.00285591	0.0132622	0.014776	0.116334	0.654279	0.905382	0.815433	0.143042	0.013823	0.0128482	0.0147512	0.0138999	0.0229161
	-0.0105468	-0.0145081	-0.00288906	0.00173067	-0.0209937	-0.00270025	0.00897143	0.0242248	0.117148	0.658215	0.943982	0.818318	0.157455	0.00999819	0.0168212	0.00445935	0.0216626	0.0310994
	-0.00177347	0.0051089	-0.00358903	-0.0138723	-0.00535099	-0.00230923	-0.00947862	0.0114772	0.11652	0.656468	0.953596	0.82574	0.159744	0.0257447	0.0286688	0.0229599	0.0199126	0.028796
	0.0125321	-0.010339	-0.00497133	-0.00103691	-0.00980019	-0.011657	0.00751996	0.0197699	0.129714	0.606993	0.83229	0.788832	0.130552	0.0272938	0.0194961	0.0126653	0.00677616	0.0072858
	-0.00606445	-0.00708247	-0.00203401	-0.00106031	-0.000812517	-0.00254447	-0.00104371	0.0145853	0.119785	0.62544	0.930554	0.803553	0.151023	0.0256819	0.0266566	0.00174025	0.0268111	0.0186804
	-0.000783234	0.00294581	-0.00843551	-0.00120258	-0.0119831	0.00286568	-0.00593939	0.0221032	0.111691	0.638271	0.935167	0.843581	0.200031	0.0129886	0.014938	0.0188032	0.00776491	0.0278579
	-0.000629207	-0.00357246	-0.000242191	0.00905764	0.014203	0.00230007	-0.00541806	0.0123348	0.128802	0.661861	0.963354	0.879852	0.1926	0.0171799	0.0240029	0.0260244	0.0279738	0.0208405
	-0.00574581	0.00118088	-0.00617491	0.00110801	0.0101424	0.00397742	-0.00103006	0.0204304	0.128688	0.647445	0.948108	0.830417	0.179095	0.0105615	0.0300558	0.0245989	0.0318207	0.0187281
	0.00458169	0.00668421	-0.00920566	-0.00336347	-0.00308656	-0.0112235	0.0107871	0.0341481	0.12403	0.617388	0.883227	0.79158	0.149343	0.0229746	0.018101	0.0199447	0.0060235	0.0141096
	-0.000887574	0.00923677	0.0103251	0.0134846	0.0107996	0.00637623	-0.00615898	0.02795	0.139977	0.62668	0.819845	0.734055	0.166658	0.00774602	0.0252908	0.0150098	0.0341624	0.0164839
	-0.0113018	-0.0153074	-0.00296853	-0.00319717	-0.0124735	-0.00836193	-0.00406058	0.00626519	0.12234	0.605412	0.894482	0.760187	0.149589	0.0157261	0.0313214	0.0142986	0.00795725	0.00755861
	-0.0192503	0.000234724	0.00921873	0.000654203	-0.00129902	-0.00313169	-0.00778084	0.0191943	0.130655	0.65486	1.00321	0.861532	0.164774	0.0115846	0.0232811	0.0340068	0.0129871	0.0350741
	-0.00206106	-0.0212806	-0.0166082	0.00596547	0.00669137	0.00356817	-0.0169866	-0.0108495	0.125104	0.680876	0.943252	0.85142	0.190423	0.013955	0.0129803	0.0292666	0.0196963	0.0216903
	-0.0110912	-0.00686449	0.00018061	0.00841711	-0.00134317	-0.000690672	-0.00116143	0.0137869	0.111174	0.633506	0.8873	0.836359	0.187345	0.0302671	0.0390395	0.0228717	0.0361763	0.0426225
	-0.011196	-0.00564149	-0.00514233	-0.00312542	-0.00507865	-0.00453651	-0.00360697	0.00827909	0.101517	0.577715	0.909173	0.79027	0.162601	-0.000985727	0.0302051	0.0239671	0.0190116	0.0105049
	-0.00367245	0.000620785	-0.00843708	-0.0122721	-0.00155561	0.00429275	0.00198539	0.00684362	0.14226	0.662137	0.951963	0.841024	0.181752	0.026404	0.0166569	0.0443165	0.0193689	0.0138755
	-0.00758291	-0.00632158	-0.00206685	-0.00515684	-0.0017751	0.00744127	-0.00550776	0.00531084	0.129169	0.644627	0.93374	0.82481	0.167962	0.00240446	0.0296964	0.0301114	0.000237501	0.00991897
	-0.0090339	-0.0103839	-0.00819114	-0.015146	-0.00859542	0.00483326	0.00519158	0.0130061	0.0991365	0.598744	1.05206	0.914893	0.243219	0.0318817	0.0162863	0.0227614	0.021182	0.0201409
	-0.00608851	-0.00480502	-0.00149937	-0.000625049	-0.00257245	-0.00495208	-0.0042804	0.0140471	0.101136	0.620214	0.981944	0.908793	0.251544	-0.000764087	0.029452	0.00785699	0.0265163	0.0288198
	-0.0247917	-0.0160505	-0.0107567	-0.017344	-0.00835039	-0.000323836	-0.0135082	0.00462027	0.133226	0.62235	0.879359	0.762223	0.149166	0.024977	0.0434965	0.0255592	0.0126418	0.0135947
	-0.00687658	-0.00850311	-0.0112442	-0.0148409	-0.01336	-0.0160803	0.000721816	0.0180172	0.138543	0.628376	0.885691	0.849708	0.151527	0.0357654	0.0308919	0.0279411	0.0362198	0.00593651
	-0.00440471	-0.00543381	0.00156205	0.000190823	-0.00932166	-0.00781042	-3.67963e-05	0.0136209	0.112957	0.640278	0.914394	0.809001	0.192314	0.0206051	0.0137821	0.0117606	0.0247482	0.0138708
	-0.0198989	-0.0125743	0.00983694	0.00795905	0.010096	0.0470858	0.221458	0.777335	0.927706	0.69061	0.0483058	0.0209824	0.00823023	0.0187846	0.0139111	0.0138369	0.022239	0.0291948
	-0.0129236	-0.00217971	0.00416165	0.00987458	0.00524806	0.0192714	0.213548	0.802007	0.914195	0.711272	0.0399467	0.0153003	0.00146621	0.00845663	0.030875	0.0225859	0.0231495	0.0386566
	-0.0138908	-0.0099184	-0.0170042	-0.0112712	0.00919396	0.0394477	0.241006	0.802667	0.936466	0.692698	0.032632	0.016267	0.0311116	0.026238	0.0213644	0.0203314	0.0286924	0.0365565
	7.36243e-06	-0.00357764	-0.00160562	0.00286534	0.00306655	0.0367987	0.208036	0.702313	0.832611	0.633727	0.0480376	0.0199264	0.0221712	0.00707812	0.0382689	0.0186065	0.0149426	0.0247342
	-0.0039202	0.0118363	0.00155936	-0.00105383	-0.00985205	0.0181276	0.218353	0.779604	0.928761	0.625531	0.0533119	0.0346273	0.0140775	0.0168656	0.00711845	0.0251892	0.0147675	0.0294109
	-0.00875395	-0.0192656	-0.00993784	-0.00255553	0.0081901	0.0255525	0.241929	0.830283	0.901669	0.68108	0.0266146	0.00349429	0.013599	0.0325699	0.00332857	0.00959612	0.0294886	0.0390583
	0.00356349	-0.00369515	0.00375063	0.00256841	0.0116028	0.0300495	0.234767	0.780704	0.86029	0.674558	0.0184635	0.0154841	0.0255266	0.0177498	0.0119016	0.00701817	0.0142811	0.0266202
	-0.00479852	-0.00483176	-0.00311357	-0.00580602	0.00345285	0.0368202	0.254488	0.74197	0.817666	0.624029	0.0507045	0.00373134	0.0115648	0.0200442	0.00152464	0.0261742	0.0291101	0.0110776
	-0.000641452	-0.00217934	-0.0128408	-0.00616391	0.00385581	0.0128992	0.208083	0.802467	0.883757	0.645034	0.055737	0.0101067	0.0377392	0.0232336	0.0193348	0.0183166	0.0089399	0.0110003
	-0.010776	-0.0120595	-0.012714	-0.00589809	0.00115977	0.029245	0.241366	0.822773	0.89751	0.664011	0.0310894	0.0194071	0.0228318	0.0390252	0.0205057	0.0144707	0.0384966	0.0374992
	-0.00656484	-0.0157709	-0.000257076	0.0112084	-0.00126593	0.0270593	0.198049	0.732548	0.885413	0.672349	0.0176804	0.0111722	0.022306	-0.00655857	-0.0007103	0.0108853	0.0263156	0.0346448
	-0.00588883	0.00166853	-0.0014979	0.00287369	-0.000572111	0.0331456	0.225229	0.734676	0.846591	0.641301	0.045938	0.0188616	0.0233776	0.0186087	0.0234823	0.00629635	0.0139584	0.0163729
	-0.0102907	0.00418222	-0.0114623	-0.0126445	0.000503306	0.0311889	0.227651	0.746849	0.812524	0.605752	0.0524576	0.0194776	0.0176712	0.019652	0.0245256	0.030353	0.0324668	0.00625978
	0.0078775	0.00567571	-0.00127091	-0.00102276	-0.0144941	0.0260555	0.209446	0.728609	0.850381	0.700487	0.0582121	0.0142213	0.0254173	0.0236772	0.041222	0.0242288	0.0290902	0.0240392
	-0.00866707	-0.00404189	-0.00877116	-0.00463797	-0.0010259	0.0361653	0.229883	0.781194	0.864564	0.644038	0.0584213	0.0396785	0.0323099	0.0358424	0.00562635	0.0118791	0.0252367	0.033433
	0.0131318	0.00389248	0.00757419	-0.0110053	-0.00176976	0.0307629	0.220359	0.749894	0.861403	0.633537	0.0441966	0.0236284	0.0163313	0.0222319	0.0329537	0.0302401	0.0179805	0.0243829
	0.00757458	0.00101308	0.00125842	-0.00576599	0.00323344	0.0301433	0.203094	0.700715	0.816093	0.648733	0.0580256	0.00612555	0.0219448	0.0181297	0.0220286	0.0240056	0.0119516	0.0210788
	-0.0133071	-0.0125878	-0.0166133	-0.00351806	0.00550467	0.0319538	0.24598	0.78374	0.877717	0.616049	0.0454298	0.0264458	0.0289409	0.0202627	0.0202627	0.0154682	0.0245983	0.026171
	-0.012874	0.00734143	0.00740679	0.000253128	0.000235657	0.0297266	0.234679	0.779549	0.872539	0.632577	0.0353523	0.00693585	0.0062378	0.0379847	0.0311617	0.0243457	0.0240579	0.0177
	-0.0166513	-0.00305275	0.00699493	0.00335866	0.014836	0.00413249	-0.0109005	0.0187148	0.146199	0.644483	0.864238	0.738463	0.13256	-0.00131322	0.0133075	0.0173654	0.027799	0.0267132
	-0.000225773	-0.00898906	-0.0148066	-0.0116868	-0.00195561	0.0152391	0.111016	0.418205	0.50617	0.6061	0.398622	0.33699	0.0744318	0.00803484	0.0207061	0.0333644	0.0189618	0.0115409
	0.00249199	-0.00138064	0.000550625	0.0125527	-0.00232972	0.0162418	0.147494	0.449743	0.5129	0.637458	0.405339	0.328071	0.0777194	0.011134	0.00626045	0.0263231	0.0197179	0.0355352
	-0.0199994	-0.0103289	0.00225533	-0.00472945	-0.009114	-0.00707026	0.00994474	0.0195545	0.106673	0.561479	0.85836	0.724804	0.153535	0.0166328	0.0185823	0.0224475	0.0328811	0.027254
	-0.0120301	0.000959965	0.000861491	-0.0170126	-0.0104387	-0.00437926	0.000728682	0.0063376	0.115446	0.598921	0.869967	0.797494	0.182103	0.0203397	0.0417834	0.0315617	0.0161725	0.026917
	-0.00153676	0.00523482	0.0110032	0.0014948	-0.0047731	-0.0277492	-0.0039126	0.0130071	0.115008	0.603304	0.856691	0.835434	0.13838	0.00285081	0.042814	0.0156139	0.00975392	0.0221375
	-0.00674438	-0.00440962	-0.00963806	-0.00269291	0.00854248	-0.00313496	-0.0147631	0.0249424	0.106483	0.573233	0.873329	0.779496	0.159258	0.0183736	0.00862646	0.0276561	0.0312789	0.0133128
	-0.00293592	0.0017225	-0.00560868	0.000442029	-0.00856323	-0.0133369	0.0014262	0.0290702	0.145276	0.645724	0.946969	0.851662	0.1661	0.0110658	0.03056	0.026062	0.0370592	0.0378565
	-0.00544905	0.00117893	-0.00721593	-0.00260596	-0.0123837	-0.00642017	-0.0118085	0.00967557	0.127401	0.654061	0.959481	0.808019	0.157341	0.00621627	0.0305841	0.0232835	0.00988479	0.0380194
	-0.0148888	-0.00545052	-0.00205488	-0.00420104	-0.00569944	0.00362728	-0.0120549	-0.00154128	0.128309	0.633827	0.882676	0.816338	0.155296	0.00306024	0.0137821	0.0196985	0.0115431	0.017303
	0.00280205	-0.00887126	-0.012193	-0.00140309	-0.00995935	-0.00432207	-0.0066189	0.0195349	0.120292	0.590503	0.83525	0.729982	0.13226	0.0412861	0.0100953	0.0422233	0.0109463	0.0122541
	-0.013235	-0.0117525	0.0018708	-0.0027093	0.0114705	0.000526975	0.00510867	0.00509756	0.127866	0.594874	0.879943	0.749968	0.136008	0.0127095	0.0244061	0.0351318	0.0383846	0.032226
	0.000169567	-0.0134955	-0.0136262	-0.00817177	-0.0172818	0.0113219	-0.00288198	0.0158212	0.120324	0.623798	0.911413	0.848535	0.143352	0.0159564	0.00523458	0.0405505	0.0252674	0.0395122
	0.00152111	0.000536331	-0.00526511	-0.0178336	-0.00978454	-0.00438724	0.0127402	0.00993639	0.125162	0.633393	0.918448	0.795646	0.151425	0.0221003	0.0113785	0.0313522	0.024747	0.0342065
	-0.00628457	-0.00202459	-0.00671312	-0.00957446	0.00284165	0.00675662	-0.00730183	0.0163878	0.107108	0.598566	0.889527	0.79143	0.147611	0.00417873	0.0265971	0.0163902	0.00380175	0.0538013
	-0.014896	-0.00245905	-0.00830124	-0.0128021	-0.0108722	-0.00318149	0.000368761	0.0285874	0.115554	0.588799	0.837269	0.734559	0.146389	0.00942432	0.00552547	0.0447807	0.0343299	0.0271083
	-0.00174687	-0.00861816	-0.00275135	0.00185863	-0.00840306	0.00100993	0.0111808	0.0173762	0.110171	0.630272	0.917422	0.762742	0.147521	0.0154192	0.0154192	0.0115837	0.00861854	0.00569441
	-0.00379927	-0.00540363	-0.00909384	-0.00765311	-0.00518683	-0.0110496	0.00715276	0.0210572	0.146176	0.645562	0.909655	0.799448	0.151838	0.00755655	0.0406968	0.0248996	0.027935	0.0154849
	-0.023105	-0.0121399	-0.00320517	-0.0152072	-0.00177664	-0.00438662	0.012348	0.0370587	0.147134	0.646182	0.904908	0.768177	0.148046	0.0102847	0.0219812	0.0288714	0.0282256	0.0181681
	0.00121954	-0.00190054	-0.0133718	-0.00392325	-0.0132345	0.000851448	-0.00417852	0.018549	0.114417	0.614479	0.886253	0.80014	0.144258	0.00448401	0.00838286	0.0151544	0.0154422	0.0208918
	-0.0011708	-0.00316251	0.00061768	-0.00303873	-0.00842609	-0.000735426	0.000529955	0.020512	0.114167	0.58754	0.876755	0.764189	0.177763	0.0119018	0.0109271	0.0214601	0.0321814	0.0301874
	-0.0156125	-0.000265518	-0.00182835	-0.0034081	-0.00315449	-0.00694464	-0.00446936	0.0101622	0.112556	0.654669	0.938517	0.848632	0.189477	0.0120972	0.0159961	0.0237265	0.0240554	0.0176975
	0.00153003	0.00227149	-0.00712168	-0.00386281	-0.00701423	-0.0100608	0.00907114	0.0286192	0.142604	0.61643	0.818089	0.746597	0.174363	0.0114055	0.0114055	0.0382544	0.0198007	0.0329378
	-0.0147032	-0.00225521	-0.00179679	0.00721464	-0.00644626	-0.00288163	0.00845421	0.0152831	0.0943165	0.557687	0.83221	0.751405	0.16302	0.0201443	0.00454894	0.011024	0.00104261	0.0248351
	-0.0174841	-0.00907495	-0.0013346	-0.00717679	-0.00406614	0.0161944	0.00462323	0.0108539	0.113269	0.612695	0.881792	0.752488	0.148463	0.0144224	0.0134477	0.0182273	0.0259013	0.0455065
	-0.0044676	-0.00550778	-0.00275053	-0.0145739	-0.0121659	0.000178509	0.00419951	0.0238765	0.127133	0.612282	0.858875	0.815844	0.162457	0.0141091	0.0277551	0.0116615	0.0100291	0.0235867
	-0.0150921	-0.0145169	-0.000590507	0.0083813	-0.00109043	-0.0129071	0.00560863	0.0273977	0.136215	0.645718	0.928445	0.817872	0.163305	-0.0166637	0.0155018	0.0227032	0.0341936	0.0249999
	0.00692611	0.00510059	-0.00943104	-0.00332057	-0.000134212	-0.00576668	-0.00610252	-0.00450623	0.119499	0.614571	0.857906	0.746918	0.144332	0.0235818	0.00311282	0.0382805	0.0127283	0.0298753
	0.00741756	-0.00992111	-0.00310522	-0.00219127	-0.0138931	-0.0163831	-0.0124071	0.0163751	0.129809	0.602024	0.895763	0.780264	0.136328	0.0150002	0.0305956	0.0337095	0.0151616	0.0274569
	0.00246712	0.00123903	-0.00443932	0.001512	-0.00726875	-0.00510983	0.00482571	0.020138	0.124929	0.603374	0.844295	0.79865	0.161082	0.00875218	0.0107016	0.0279913	0.00539224	0.0291629
	-0.00887622	0.00610554	0.00369972	-0.0118197	-0.0113358	-0.00550186	0.00998989	0.0142728	0.115155	0.613414	0.870293	0.779198	0.15846	0.00447333	0.0317653	0.0139614	0.0225159	0.0240886
	-0.012425	-0.0109314	0.000744474	-0.00846572	-0.000405047	-0.00732805	-0.0127163	0.0104104	0.132189	0.628886	0.913024	0.806463	0.131578	0.0109107	-0.00176053	0.0258546	0.0195783	0.019955
	0.00159186	-0.00101945	-0.00337602	-0.00982426	-0.00911582	0.000412333	0.00426542	0.0185803	0.118205	0.620497	0.854639	0.82974	0.174045	0.0140433	0.0198916	0.024775	0.0436518	0.0177324
	0.00912842	0.00921707	0.00129675	0.00191255	-0.0127453	-0.00235362	0.00577833	0.0247865	0.121215	0.613599	0.873838	0.7362	0.144703	0.0191417	-0.000352512	0.0262	0.0133476	0.032333
	-0.0103695	-0.00358682	0.0034744	0.00541204	0.00941748	-0.0273039	-0.0111405	0.0122913	0.122802	0.590067	0.868052	0.783283	0.148129	0.0104511	0.0299454	0.0177762	0.00417198	0.0277652
	-0.000822049	-0.0126283	-0.0031859	0.00396777	0.00446917	0.000242419	0.0054958	0.0174054	0.12025	0.599016	0.885555	0.726744	0.146265	0.0140583	0.00431119	0.0137519	0.0290999	0.0274381
	-0.00356128	-0.0124908	0.00118176	-0.0029118	-0.00684153	0.00204377	0.00148308	0.0275779	0.113273	0.630919	0.960647	0.813324	0.16955	0.00205347	0.0283707	0.00575751	0.0271764	0.0251378
	-0.0136921	-0.000702084	0.0047963	-0.00396698	-0.00764893	0.00295869	0.0114939	0.0306899	0.130897	0.585189	0.810719	0.684043	0.135193	0.0205312	0.0283289	0.0207763	0.0148461	0.0326129
	-0.00504408	-0.00721263	-0.00998601	0.0116238	-0.00205461	0.00423035	0.00162017	0.0177538	0.120754	0.565886	0.829631	0.721938	0.168591	0.00864082	0.0193627	0.034868	0.0177881	0.0147092
	-0.0110197	-0.013299	-0.00779216	0.00272951	-0.00994604	-0.011251	0.000734009	0.0289644	0.123164	0.626057	0.955945	0.819208	0.170516	0.0220323	0.023007	0.0201452	0.0274903	0.0189391
	-0.0097819	-0.00852057	-0.0036767	-0.00186831	-0.00421812	-0.0332585	-0.00942187	0.0122618	0.130724	0.57102	0.819112	0.730884	0.141765	0.0296299	0.00331266	0.0201725	0.0199789	0.0180959
	-0.00619298	-0.00462185	-9.71677e-05	-0.0058101	-0.000215702	0.00390552	-0.00258023	0.0118406	0.140187	0.590519	0.847761	0.805585	0.166058	0.0366288	0.0161598	0.020643	0.0255164	0.0367478
	-0.00210297	-0.0175275	-0.00380572	0.0076104	0.0088843	0.0165889	0.238949	0.7669	0.883309	0.609882	0.0351757	0.0197815	0.0213376	0.0125129	-0.00113305	0.0322206	0.0383272	0.0141361
	0.00301055	0.00725946	-0.000489387	-0.0131273	0.00124199	0.0333284	0.243915	0.798864	0.900647	0.626423	0.0252711	0.0114582	0.0103669	0.0311931	-0.00487122	0.0175937	0.0288495	0.025039
	-0.00142669	-0.00760084	-0.00746162	-0.00302053	-0.00480166	0.0462404	0.240676	0.738788	0.804146	0.663129	0.0339162	0.0325762	0.0254672	0.0112756	0.0366181	0.023579	0.0258042	0.034178
	-0.00250462	0.00379141	-0.00687004	0.001953	0.0180685	0.0360738	0.229065	0.685466	0.761448	0.559215	0.0298498	0.0161008	0.0283167	0.00337183	0.0150684	0.0114107	0.0205818	0.0221545
	-0.0106076	0.00696327	0.00815768	-0.00363584	0.00583589	0.0461503	0.249188	0.75941	0.859067	0.653358	0.0400888	0.00279225	0.01854	0.0126604	0.00388795	0.0162201	0.0438278	0.0312222
	-0.0111085	-0.0140296	-0.0148887	-0.0064333	0.00699727	0.0231699	0.219319	0.728003	0.794803	0.57269	0.0482274	0.0202382	0.0246828	0.0179958	0.0238441	0.00283742	0.0206042	0.0192082
	-0.0125542	-0.0164158	-0.0143699	-0.00152343	-0.0135604	0.0379279	0.225462	0.753799	0.788134	0.585071	0.041	0.0125254	0.0231136	0.00527435	0.0501111	0.00572506	0.0392682	0.0290771
	-0.00798771	-0.00745676	-0.000763967	-0.0148823	0.00677522	0.0431077	0.221345	0.741868	0.821879	0.631792	0.0426985	0.0338126	0.0229477	0.00878753	0.0370542	0.0384429	0.030082	0.00496068
	-0.00839088	-0.00701875	-0.0131063	-0.00629039	0.00609079	0.0530116	0.25736	0.765152	0.800341	0.565954	0.0589914	0.0174888	-0.00270348	0.0100724	0.0324908	0.00885944	0.0134331	0.0256393
	-0.00726944	-0.011264	0.0026624	0.00895151	-0.000820416	0.0279125	0.215157	0.675043	0.729693	0.567001	0.0429746	0.0198542	0.0288863	0.0192648	0.0212142	0.0174083	0.00510755	0.0342168
	-0.010855	-0.00858672	-0.00154162	0.00964585	0.00914445	0.0371193	0.234456	0.738235	0.794707	0.605786	0.0328397	0.0268169	0.0321289	0.0234507	0.0234507	0.0081084	0.0242547	0.0427078
	-0.0065434	0.00203198	-0.00294263	0.00419092	-0.00854287	0.0375048	0.245125	0.75205	0.877926	0.612628	0.0462857	0.0159218	0.0128095	0.0301659	0.0301659	0.0224948	0.0259002	0.00981704
	0.00165853	-0.00326536	0.000130275	0.00281298	0.0101303	0.0353896	0.237375	0.726829	0.813109	0.621452	0.0392101	0.0188861	0.015309	0.0200361	0.0112637	0.0178425	0.0340008	0.0133317
	-0.00519523	-0.00948845	-0.00131431	0.00737947	0.0125423	0.0270645	0.250725	0.758236	0.865439	0.618184	0.0443944	0.0119056	0.0315164	0.0285609	0.0227126	0.0350893	0.0160189	0.0246147
	-0.0120771	-0.00270534	0.00206467	-0.00986786	0.00692117	0.0455085	0.2358	0.723095	0.846291	0.643471	0.0477451	0.0259619	0.0273393	0.013798	0.00989911	0.0146343	0.0409795	0.0310323
	0.00170802	0.000147979	-0.00809153	-0.00614413	-0.00177705	0.0125007	0.0768263	0.28264	0.375448	0.554884	0.492304	0.427001	0.0663529	0.0134763	0.028097	0.0196893	0.00531592	0.0143103
	0.0118981	0.00333428	-0.0186839	0.000700475	0.00261293	0.00956966	-0.0118486	0.0254163	0.113469	0.630981	0.805482	0.681172	0.099377	0.00793054	0.0225512	0.0371569	0.0293715	0.0305901
	0.00802592	-0.00244145	0.00174792	-9.03455e-05	-0.0130312	-0.00707727	-0.0032017	0.0129673	0.141415	0.658074	0.852722	0.725185	0.134234	-0.001254	0.042608	0.0135494	0.0374812	0.0138434
	-0.00309715	0.00703827	-0.000301395	-0.0103164	-0.00348305	-0.00154484	0.0119529	0.0207649	0.116505	0.587827	0.800368	0.694986	0.13646	0.0142207	0.0346896	0.0234942	0.0155324	0.0177257
	0.000304712	0.00522861	-0.0025856	-0.0115574	-0.00765096	-0.00506508	0.011737	0.0244327	0.115172	0.569898	0.856771	0.76556	0.171041	0.0148539	0.0168033	0.0197096	0.0506405	0.0419337
	0.00514672	0.00040011	-0.0123395	0.00294157	0.00370824	-0.00712973	0.00496773	0.0173348	0.113067	0.618141	0.975216	0.870053	0.187021	0.0242311	0.0398265	0.0256803	0.030665	0.0183479
	-0.00546247	-0.0122673	-0.0127826	-0.00206213	-0.00816959	-0.0024364	0.00519179	0.0145201	0.119458	0.599937	0.96398	0.834737	0.228219	0.00178802	0.0173834	0.0118672	0.0209562	0.0343364
	0.0115263	-0.00177354	-0.00341787	0.00899144	-0.0124765	-0.00901742	0.000895634	0.0182964	0.121542	0.638512	0.969985	0.894517	0.217245	0.00720699	0.0228024	0.019204	0.0162389	0.0114982
	-0.00615421	-0.000666133	0.00179655	-0.0150246	-0.0216626	9.96157e-05	0.00232899	-0.00228183	0.107916	0.643897	0.951892	0.909587	0.236581	0.0149089	0.024656	0.0382287	0.0257344	0.0447863
	-0.0126387	-0.0143649	-0.00340893	-0.00508806	-0.0072716	-0.0100927	-0.000202075	0.0189585	0.111906	0.61323	0.95023	0.807602	0.207208	0.0191593	0.0172099	0.010468	0.0316521	0.0222809
	-0.0119361	-0.0094578	0.00595754	0.0016951	-0.00512662	-0.00513626	0.00546045	0.00860524	0.108094	0.614722	0.924565	0.839004	0.203762	0.0128517	0.0138264	0.0186357	0.0207084	0.0217495
	0.00595526	-0.00541933	-0.00976405	-0.00150742	0.00801671	0.00433209	0.00727812	0.0138609	0.121167	0.603376	0.987217	0.851341	0.240637	0.00279294	0.033009	0.0152496	0.0247377	0.0254685
	-0.0170978	-0.0184367	-0.0146565	-0.0134841	-0.00957179	-0.015305	-0.0137937	0.021981	0.0970841	0.626674	0.96206	0.885388	0.271842	0.00774271	0.0174898	0.0262681	0.0191696	0.00592224
	0.00893684	-0.00970748	5.41303e-05	0.00748582	-0.00592146	-0.00809002	-0.00076466	0.0200034	0.101413	0.560588	0.928937	0.827262	0.237716	0.0132034	0.0278241	0.0290053	0.0225115	0.0256795
	0.00416227	-0.0157988	-0.0114541	-0.0124674	-0.00102498	0.00688158	0.0066462	0.0160917	0.111954	0.627082	0.934117	0.830125	0.219984	0.0221041	0.00260982	0.00519004	0.0295859	0.0285885
	-0.033373	-0.0353426	-0.0325115	-0.0297892	-0.0298066	-0.0195301	-0.00412826	0.0132725	0.106799	0.573289	0.98135	0.899188	0.216363	-0.0166076	0.018482	0.0170979	0.00674649	-0.0148746
	0.000278123	0.00521309	0.000164636	-0.00295523	-0.0117185	-0.0114164	0.0150304	0.0205804	0.115044	0.648987	1.00699	0.876402	0.221879	0.0176371	0.0342072	0.0152814	0.0387318	0.0195689
	-0.00807587	-0.00610631	-0.00805371	-0.00865975	-0.00743244	-0.0117599	-0.00675387	0.0392994	0.13615	0.626191	0.934259	0.849858	0.231384	0.0115773	0.0154761	0.019371	0.0335388	0.00819554
	-0.0242012	-0.00355407	-0.00902783	-0.000155407	-0.00214357	0.0077253	-0.00436164	0.0201729	0.115654	0.573307	0.977586	0.87907	0.267535	0.0323741	0.043096	0.0212045	0.0165248	0.00808458
	-0.015204	-0.0149053	-0.0135717	-0.0155587	-0.00678375	-0.00299841	0.00229994	0.0064186	0.105632	0.60616	0.921428	0.831316	0.250302	0.00268918	0.0212087	0.024367	0.0254239	0.0173159
	-0.0103359	-0.00614235	-0.00297592	-0.0092254	-0.00848202	-0.0119507	-0.00745899	0.000719421	0.105639	0.616991	0.941773	0.834546	0.176464	0.0279279	0.0240291	0.0249287	0.0193684	0.0126119
	-0.00460763	-0.0053491	0.00522236	0.00639483	0.00982315	0.000846771	-0.00829414	0.016745	0.126965	0.629946	0.994353	0.856948	0.21008	0.0097995	0.0361167	0.0365169	0.0141115	0.026141
	0.00579373	-0.00737314	-0.0259057	-0.0095418	-0.0134715	-0.00242731	-9.74734e-05	0.0106976	0.1212	0.611514	0.952181	0.897336	0.201384	0.019256	0.0299779	0.0138398	0.0224765	0.00406719
	-0.00320257	-0.000657752	0.00160035	-0.0130448	-0.00918491	0.00857124	0.00868366	0.00169118	0.121384	0.616189	0.950921	0.893228	0.249124	-0.0031838	0.0270323	0.0226973	0.0122226	0.0169414
	0.00391138	-0.00795029	-0.00114289	-0.0213918	-0.0236569	0.00535939	0.00934739	0.00702464	0.111554	0.577328	0.972966	0.895199	0.278443	0.00385203	0.024321	0.0294267	0.0212302	0.0342563
	0.00432964	0.0119646	-0.00571737	-0.00448516	0.00774722	-0.00341699	0.00472692	-0.00375581	0.0999328	0.576491	0.975854	0.901133	0.302583	0.0125853	0.0350037	0.0267146	0.0375474	0.0356198
	-0.00397403	-0.00949534	-0.0143638	-0.0165496	-0.012891	-0.0122433	-0.00855814	0.00433712	0.10942	0.582003	0.962047	0.865831	0.194245	0.0359625	0.0223165	0.0192323	0.010707	0.0137421
	-0.0059593	4.77403e-06	-0.0102721	-0.0104709	-0.00953794	0.00886587	0.0132347	0.0122026	0.113256	0.569074	0.971855	0.866401	0.245628	-0.0103589	0.0364272	0.0323443	0.0134675	0.00487256
	-0.00434837	-0.00421541	-0.014623	-0.00185581	-0.00817612	-0.0139238	-0.00299121	0.00939945	0.108074	0.589364	1.01762	0.853931	0.236261	-0.0122528	0.012115	0.0335811	0.0344855	0.0163201
	-0.000903812	0.00741717	-0.0108047	-0.0134477	-0.0256801	-0.0134364	-0.0161366	0.00950081	0.0973107	0.575221	0.987239	0.928444	0.253141	-0.00501588	0.0193519	0.0264347	0.0388588	0.0379059
	-0.00409079	-0.00598279	-0.00853546	0.00191671	-0.00758413	-0.0125641	-0.0103242	0.00898891	0.0983154	0.595889	0.928875	0.907871	0.252536	0.00121304	0.0333785	0.0357855	0.024665	0.018418
	-0.0128471	-0.00137277	-0.00719035	-0.00809454	-0.0124849	-0.0131326	-0.00996315	0.014665	0.0939628	0.596156	0.958628	0.869608	0.276969	0.0195465	0.0224706	-0.00721055	0.0195219	0.0151572
	-0.016175	-0.00964678	-0.00699564	-0.000915048	-0.00527631	-0.0164309	-0.011077	0.0127887	0.105746	0.588881	0.953433	0.892822	0.259771	0.00163579	0.027953	0.0331477	0.0230841	0.0169036
	-0.00736329	-0.00978668	0.00689692	0.0043136	-0.00153441	-0.00639921	-0.012762	0.00774815	0.1195	0.625676	1.02281	0.894782	0.263645	0.0064008	0.025895	0.0338626	0.0323244	0.0276501
	-0.0110052	0.00148712	-0.00996805	-0.0132568	-0.0166851	-0.00792464	0.00690596	0.0203994	0.117373	0.647163	1.01569	0.909915	0.229791	0.0185164	0.00876932	0.0134155	0.0378937	0.0396211
	0.00733993	-0.00379135	-0.00207316	-0.0112041	-0.0202326	-0.0143987	0.00109301	0.00652587	0.105483	0.567459	0.922934	0.879667	0.261381	0.0213462	0.0271945	0.0550913	0.00400404	0.0139075
	-0.0197342	-0.0198118	-0.0117769	-0.0171819	-0.0191584	-0.00930401	-0.00987523	-0.0024475	0.11684	0.591999	0.953554	0.87931	0.233901	-0.00297959	0.0272365	0.0219426	0.00862614	0.0285862
	-0.00492632	-0.00403018	0.00291644	-0.00564808	-0.00590752	0.000804398	0.00353754	0.0104135	0.121156	0.685643	1.02039	0.897343	0.245576	0.0144602	0.0427269	0.0172667	0.0226916	0.0177071
	-0.007707	-0.00863638	-0.0126865	-0.0034562	0.00413801	-0.00766906	-0.000702031	0.0216152	0.145615	0.662287	0.993222	0.867011	0.210494	0.0281154	0.0154442	0.0123748	0.0215871	0.00590258
	-0.0125009	-0.00790897	-0.00443948	0.00769182	-0.000835326	-0.00613672	-0.00667493	0.0189742	0.109158	0.571367	0.942043	0.826491	0.220437	0.00642684	0.0113004	0.0180868	0.010906	0.0294482
	0.0125146	0.00908476	-0.00736963	-0.000951277	-0.00340008	0.00146954	0.00558048	0.00868993	0.096337	0.614369	0.973044	0.81685	0.230917	0.00265171	0.0270195	0.0034178	0.00705788	0.0255555
	-0.00624086	-0.00625194	-0.00607197	-0.0051379	0.00123481	-0.00743942	0.00720078	0.0226773	0.127333	0.619352	1.01249	0.941706	0.264739	0.0120749	0.00915079	0.0177363	0.0433124	0.0178582
	-0.00678828	0.00305951	0.000392239	0.00356148	-0.0142478	-0.0114364	-0.00501811	0.00670367	0.107853	0.633459	0.92877	0.830126	0.190475	0.00748801	0.027957	0.038816	0.0402018	0.0230111
	-0.010686	-0.0115378	-0.0236229	-0.00979232	0.00363243	-0.00123718	-0.00382488	0.00578488	0.0997065	0.60099	0.933336	0.815837	0.208763	0.0178423	0.0178423	0.00825337	0.00130736	0.00810846
	-0.0174127	-0.00472133	0.00238913	0.00454504	-0.00641926	-0.00708139	0.00817499	0.0196036	0.125647	0.623687	0.990043	0.853609	0.194168	0.00907442	0.0129733	0.0274159	0.0177634	0.0188491
	-0.0120845	-0.00430603	-0.0022279	-0.0108321	-0.00230492	0.00299648	0.00981808	0.0204135	0.120599	0.630535	0.968495	0.833832	0.20137	0.00954803	0.0153963	0.017403	0.028688	0.0303935
	-0.0128067	-0.0155066	-0.00375685	-0.00781078	-0.0193172	-0.00609483	-0.0114052	0.0239591	0.125667	0.65293	0.975646	0.88186	0.190566	0.00746409	0.0172112	0.0259895	0.0235588	0.0388001
	-0.00220187	-0.00453662	-0.00785076	-0.0237177	-0.00736022	-0.0160152	-0.0168562	0.0182613	0.0851621	0.583034	0.907481	0.846082	0.230781	0.0206488	0.0274718	0.0256577	0.0367782	0.0266763
	-0.0186122	-0.0300422	-0.0275956	-0.0155832	0.00491102	0.00155746	0.000873819	0.0167725	0.0984466	0.582137	0.92644	0.82373	0.232199	0.0047939	0.0194146	0.0004591	0.0220424	0.0163707
	-0.00865048	-0.00676956	8.7073e-05	-0.00545697	-0.00229391	0.000306433	7.1059e-05	0.0118164	0.11688	0.616394	0.926033	0.856657	0.217409	0.0197905	0.0246641	0.0113137	0.00700398	0.0212706
	-0.00312019	-0.0132334	-0.0124397	-0.00998566	-0.0124286	-0.00918544	-0.00291257	0.00464408	0.112509	0.590291	0.954756	0.839875	0.243113	0.00119208	0.0109392	0.0130052	0.0149545	0.0214453
	0.00299596	0.00192254	0.00404141	-0.0161179	-0.00856442	-0.00531641	-0.00262824	0.00973886	0.0951964	0.543642	0.95758	0.867096	0.252494	0.0104468	0.00849735	0.0314811	0.0287335	0.0202933
	-0.0213926	-0.0102724	-0.00945403	0.000620728	0.00355929	-0.0035796	-0.00918078	0.0102966	0.0962935	0.570286	0.914647	0.830677	0.23243	0.00118902	0.0177591	0.0285589	0.0243433	0.00221258
	-0.00739029	0.013478	0.00647362	-0.0125132	-7.96125e-05	0.00284216	0.0177613	0.0779298	0.17634	0.598529	0.790805	0.761607	0.207008	0.013184	0.0122093	0.0141123	0.0375335	0.0328366
	0.00721876	-0.00246283	-0.0104485	0.00214982	0.000680536	0.0176353	0.19548	0.755674	0.894322	0.703728	0.0581942	-0.00088558	0.0175982	0.0349965	0.0388953	0.0332013	0.0245526	0.0212298
	-0.0064226	-0.00110027	-0.00802227	0.00628506	0.00970757	0.0168224	0.173441	0.726537	0.92871	0.718237	0.079526	0.0258586	0.0282106	0.0157906	0.0265124	0.0237988	0.0199412	0.0342078
	-0.00921558	-0.0262223	-0.0171398	-0.00380618	0.00372398	0.0346351	0.208528	0.7027	0.910859	0.709344	0.0934411	0.0370356	0.0391732	0.0210618	0.040556	0.0312636	0.0224504	0.0245773
	0.000917947	0.00855287	-0.00618335	-0.00621322	-0.0101313	0.0151473	0.202032	0.738538	0.91244	0.693621	0.0650054	0.0236277	0.0188614	0.0169015	0.0139774	0.00242625	0.0234048	0.0394653
	-0.00440587	-0.00238092	-0.00729015	0.0082494	0.0294696	0.0333556	0.168568	0.713696	0.845255	0.635594	0.0636218	0.00185915	-0.00631482	0.0264486	0.0244992	0.0235107	0.0337387	0.0371944
	0.00139801	0.000535109	-0.0131374	-0.00609288	0.00298225	0.00270372	0.204653	0.786436	0.887335	0.701272	0.0584731	0.00870073	0.0154522	0.0202839	0.0212586	0.0231912	-6.55676e-05	0.0373291
	-0.0114137	-0.00237387	0.012207	0.0143629	0.00630223	0.0229404	0.186996	0.721506	0.831854	0.694933	0.0969953	0.0149115	0.0162795	0.0277248	0.0160283	0.0216038	0.00411277	0.0300986
	-0.00719745	-0.00193053	-0.0067744	-0.00429046	0.00129812	0.0247489	0.196546	0.72797	0.883199	0.68524	0.0690905	0.00155208	0.0160297	0.026469	0.0108736	0.0355676	0.0188988	0.0167282
	0.00199283	-0.00942609	-0.00892693	-0.00744656	-0.00626584	0.0194735	0.181658	0.736479	0.858986	0.643216	0.0586181	0.0139558	0.0155741	0.0336541	0.0112357	0.00418255	0.0412372	0.0329955
	-0.0105134	-0.00422849	-0.0117642	-0.0035375	0.00642398	0.0291408	0.180729	0.743575	0.897565	0.671526	0.0603952	0.0165846	0.0170852	0.0305637	0.0286143	0.0305024	0.0305846	0.0196853
	-0.00594687	-0.0093772	0.0139423	0.0150947	-0.00414898	0.00369976	0.188143	0.729388	0.866919	0.684051	0.0744182	0.0356537	0.0153541	0.0250699	0.0318929	0.0185721	0.00866101	0.0216207
	0.00147092	-0.00702689	-0.00183921	0.00679482	0.0118645	0.0433419	0.198527	0.728743	0.916143	0.72064	0.0641819	0.0105145	0.0130096	0.00462439	0.0319163	0.0237013	0.0223978	0.0359554
	-0.0039981	0.00327163	-0.00582698	0.00108829	0.013245	0.0407114	0.209169	0.755611	0.84105	0.657249	0.0529543	0.00719913	0.0196559	0.0263009	0.0165538	0.0164056	0.00893711	0.0147635
	0.00257058	0.0144322	-0.00239058	-0.00478489	0.00936577	0.0268482	0.211616	0.726027	0.819412	0.626861	0.0546129	0.00107054	0.019814	0.0188497	0.0188497	0.0140552	0.0381223	0.0253173
	-0.0170231	-0.0109266	0.00462801	0.00292876	-0.0149097	0.000135783	0.0157835	0.0583405	0.165818	0.58159	0.926256	0.816727	0.20554	0.00510245	0.016799	0.0265658	0.0316447	0.025619
	0.0066833	0.00250087	-0.00349667	0.00244491	0.00346519	-0.00792455	0.0140305	0.0187945	0.119672	0.641333	0.999746	0.890203	0.208594	0.00815606	0.0198526	0.0200305	0.0200305	0.00640639
	-0.00534812	-0.0195224	0.00128523	0.00455386	-0.0161416	-0.0251469	0.00131041	0.0309486	0.114123	0.652084	0.940164	0.813657	0.195199	0.0263616	0.0175892	0.0184147	0.0296585	0.01774
	-0.0112907	-0.0115783	-0.0092625	0.00257065	-0.00842859	0.00109956	0.00419103	0.0192101	0.135282	0.621268	0.899137	0.831159	0.186876	0.0302596	-0.00775413	0.0261879	0.0239335	0.0164016
	0.00175043	0.00927454	0.0016403	-0.0147138	-0.0203431	-0.00930857	0.00571243	0.0188656	0.105129	0.597231	0.909619	0.842316	0.220729	0.018436	0.0369555	0.0228538	0.00263239	0.0221274
	-0.00918854	-0.00154254	-0.0205827	-0.0209601	-0.00827875	-0.00665715	0.00257227	0.0291364	0.109815	0.63274	0.965973	0.848535	0.240898	0.00957347	0.0183459	0.0223148	0.0196786	0.0203876
	-0.0144399	-0.0067168	0.00509832	-0.00128042	-0.00616638	-0.0046455	-0.00937263	0.00158668	0.117229	0.635028	0.980597	0.911939	0.213072	0.00300179	0.015673	0.0197013	0.0264007	0.0232327
	-0.00571055	0.00039711	0.00693456	-0.00425292	-0.000363945	0.00515817	0.00708471	0.0145707	0.102223	0.610709	0.979785	0.863983	0.22622	0.0180469	0.027794	0.0279423	0.0251416	0.0231257
	-0.0163146	-0.0173104	-0.0155676	-0.0152	-0.00646581	0.00999981	0.00258451	0.00446222	0.11509	0.615765	0.828727	0.784594	0.103188	0.0347793	0.0396528	0.0205491	0.0309297	0.0190111
	-0.00656823	-0.00926817	-0.00311528	-0.0144021	-0.0139182	-0.0132657	-0.0087859	0.0281976	0.121852	0.589255	0.828823	0.688996	0.108024	0.0384618	0.0257906	0.0313512	0.018528	0.0157813
	0.00164614	-0.0111006	-0.0140709	-0.016942	0.0047912	-0.00247251	0.0113161	0.0351936	0.135385	0.618538	0.827733	0.7058	0.145289	0.0201252	0.03767	0.027389	0.0241361	0.0348361
	-0.0102191	-0.00629102	-0.00617642	-0.00506371	-0.0126171	-0.0108997	0.00958762	0.0289361	0.131215	0.621571	0.867408	0.74443	0.126668	0.0272879	0.0214397	0.0203918	0.00821444	0.0264244
	-0.00279955	0.0141518	0.00920941	-0.00698557	0.000804019	0.00730005	0.0103915	0.0259034	0.139346	0.595046	0.880275	0.759726	0.122792	0.0129834	0.0237052	0.0420872	0.0241971	0.041942
	-0.00242617	0.00780897	-0.00910384	-0.0175989	-0.0241786	-0.0180329	0.0140705	0.0253113	0.12841	0.646951	0.869208	0.732359	0.125078	0.00475661	0.0242508	0.0207117	0.0457534	0.0284736
	-0.00949424	-0.0189879	-0.00940628	0.00835869	0.00939062	-0.0136717	-0.0120705	0.0179787	0.124439	0.608614	0.850393	0.766411	0.117476	0.0384391	0.0413633	0.00976431	0.0242782	0.0199581
	-0.00193725	-0.00874206	-0.0169162	-0.0143426	0.00421005	-0.0072515	-0.0213324	0.00888108	0.118954	0.619338	0.850425	0.740652	0.129856	0.0408004	0.00863495	0.0273236	0.0169431	0.0197789
	0.0125105	0.00707778	-0.00276531	0.00325552	-0.00797404	-0.00353621	0.000529767	0.0176726	0.145151	0.651516	0.855619	0.749735	0.114098	0.013837	0.0157865	0.0148572	0.0297531	0.027183
	-0.018709	-0.0134421	-0.0138674	-0.00428954	-0.011843	-0.0118526	0.000648136	0.0176385	0.151098	0.666727	0.814579	0.707303	0.107265	0.0299993	0.0183028	0.0229193	0.010055	0.012758
	-0.00321771	0.00469376	-0.00717059	-0.0136188	-0.0153301	-0.011871	0.00146937	0.0363997	0.199118	0.984899	1.26147	1.14767	0.149859	0.00644762	0.0308154	0.0436516	0.0133785	0.0266266
	-0.010894	-0.0105067	-0.0112019	0.00126714	-0.0133325	-0.0254658	-0.0112184	0.0322654	0.192175	1.03062	1.3577	1.12653	0.190052	0.0289601	0.0231119	0.0604197	0.0480195	0.0288575
	-0.0148882	-0.0116684	-0.00652994	-0.00401612	0.00161904	-0.00801947	-0.00038076	0.0377998	0.20428	0.993223	1.31139	1.16089	0.188044	0.0338065	0.0377053	0.0300935	0.035366	0.0185075
	-0.0156763	-0.00822975	-0.00193764	-0.00583243	-0.00609769	0.00245654	0.0047639	0.0279967	0.237921	1.05619	1.39392	1.15988	0.178984	0.0103558	0.0210776	0.0548018	0.0329016	0.035782
	-0.00607206	-0.00686893	0.00489694	-0.00572411	0.000158842	-0.00970038	-0.000974729	0.026916	0.22569	1.06022	1.42043	1.21358	0.17439	0.0288407	0.0337143	0.0395417	0.0472569	0.0414305
	-0.015267	-0.0052535	0.00352592	-0.00849624	-0.0112045	-0.00113419	0.00269641	0.0296133	0.230051	1.07186	1.3673	1.16343	0.170787	0.0395662	0.0317685	0.039321	0.0433842	0.0400168
	-0.00731461	-0.00114046	-0.00805483	-0.0271112	-0.010293	-0.00466537	0.00439613	0.0361117	0.206909	1.00877	1.41734	1.21438	0.16432	0.0045482	0.0318401	0.0226663	0.0521291	0.0506221
	-0.00376705	-0.0194681	-0.0150988	-0.0194905	-0.0261343	-0.00576816	-0.00925239	0.0250916	0.213704	1.04808	1.48871	1.21725	0.234669	0.0206276	0.022577	0.00534661	0.0382148	0.0306157
	-0.015132	-0.00478655	-0.00022112	-0.015343	-0.00559438	-0.000403341	0.00877058	0.0267584	0.216895	1.05656	1.43253	1.24977	0.187574	0.0295529	0.0402747	0.0404377	0.0376371	0.0338047
	-0.0272443	-0.00826807	-0.0063368	0.00459216	-0.0134591	-0.0105422	-0.00193946	0.016248	0.229337	1.12425	1.46495	1.25473	0.164329	0.0303826	0.0381803	0.0411756	0.0338304	0.0478313
	-0.0249669	-0.0167899	-0.0235404	-0.0294619	-0.0148273	-0.0150432	-0.0095439	0.0276863	0.214739	1.08396	1.39706	1.2435	0.180809	0.00945527	0.0357725	0.0390494	0.0569104	0.0236584
	-0.00990754	-0.0112464	-0.012474	-0.0171236	0.0019247	-0.00242205	0.0153995	0.0255493	0.196312	1.0481	1.32431	1.16006	0.158966	0.0277969	0.0248728	0.0488006	0.0218215	0.0189201
	-0.00689089	-0.00364892	-0.00358355	-0.0131517	-0.0212065	-0.0154781	0.00354138	0.0440453	0.235304	1.0542	1.38066	1.25564	0.197097	0.0359943	0.0291714	0.0492043	0.0341971	0.0348841
	-0.00475979	0.00115997	-0.00103277	0.00565387	0.00417876	0.00656803	-0.00127305	0.00924056	0.195738	1.06996	1.44228	1.21553	0.20672	0.0447793	0.0496528	0.0247958	0.040531	0.0362773
	-0.0124282	-0.0124171	-0.0161319	-0.0196292	-0.016437	-0.0239118	-0.00877979	0.0501099	0.220737	1.08644	1.50548	1.19197	0.18279	0.0360153	0.0165211	0.0430736	0.0460918	0.0271509
	-0.0305199	-0.0198424	-0.00711897	-0.00376071	-0.00399103	-0.00670655	0.00822451	0.0412307	0.221187	1.09393	1.5269	1.27105	0.194161	0.0445248	0.0279547	0.0392094	0.0154302	0.0355013
	-0.0102645	-0.0133185	-0.0108397	-0.0296674	-0.00526671	-0.00992043	-0.00601185	0.0278857	0.175262	1.02353	1.46853	1.23236	0.23072	0.00924663	0.0375133	0.0341076	0.0414116	0.0283191
	-0.0243061	-0.0371858	-0.0191439	-0.0152887	-0.00793068	-0.0214745	-0.00904122	0.0230854	0.225083	1.03835	1.52079	1.29252	0.243927	0.0224437	0.0497356	0.038644	0.0568219	0.0345356
	-0.0231958	-0.0160147	-0.0160147	-0.0144051	-0.0107406	-0.0136623	-0.0110641	0.0204989	0.189086	0.969566	1.48438	1.31837	0.298903	0.0269958	0.0279705	0.0500398	0.0407162	0.015462
	-0.00777311	-0.0220799	-0.022096	-0.0107	-0.0236292	-0.0153149	0.037072	0.151343	0.294067	0.955278	1.22707	1.11852	0.254226	0.0142754	0.0279213	0.0242933	0.0362651	0.0462116
	-0.0232313	-0.0108166	-0.0101128	-0.00410174	0.00777803	0.0703679	0.375759	1.18846	1.39223	1.0316	0.0722866	0.0242758	0.0165045	0.0348356	0.0358104	0.0300718	0.0148882	0.0310823
	-0.0118281	-0.00699287	0.00136124	0.000526554	0.000704468	0.0715989	0.422265	1.25295	1.3971	1.01734	0.0452955	0.0229659	0.0312283	0.0510903	0.015026	0.0374909	0.0356768	0.0173121
	-2.39554e-05	-0.00297829	-0.0041812	-0.00684378	0.007785	0.0543169	0.414795	1.29806	1.42344	1.00459	0.03171	0.027998	0.0272379	0.0318602	0.0133407	0.039908	0.0373248	0.0379674
	-0.0141192	-0.0180694	-0.00928148	-0.00121386	-0.00321949	0.0762962	0.486598	1.35663	1.43869	1.01486	0.0341252	0.006386	0.0422903	0.02311	0.0328572	0.0128687	0.0306766	0.0456295
	-0.0227087	-0.0032126	0.00441315	-0.0030783	-0.00113672	0.0460477	0.4131	1.32025	1.358	0.954531	0.0539078	0.0356534	0.0351886	0.0225906	0.0167424	0.0463791	0.0364507	0.0302038
	-0.0147569	-0.0206766	-0.0181893	-0.0150493	0.0096108	0.0489798	0.413592	1.2371	1.37052	1.02172	0.0426617	0.0217331	0.0363989	0.0266622	0.0178898	0.0273453	0.0389591	0.0306737
	-0.00894628	-0.0116351	-0.00448394	-0.00851774	0.00095398	0.0533584	0.379134	1.24457	1.42341	1.03355	0.0796758	0.0171312	0.0509073	0.0250191	0.0386651	0.0312015	0.0476767	0.0279824
	-0.00481073	-0.0249708	-0.0212228	0.00596086	0.00223234	0.0666549	0.399734	1.28655	1.46665	1.06812	0.0669356	0.00949812	0.0238064	0.00481448	0.0321064	0.0507404	0.0365845	0.0409711
	-0.0118369	-0.030924	-0.00631154	0.00253101	-0.00458508	0.0550541	0.414826	1.31805	1.44944	0.98149	0.0588149	0.0150072	0.0295564	0.0420288	0.0361805	0.0360916	0.0379587	0.0444495
	-0.00393021	-0.0268013	-0.021139	-0.014353	-0.00564798	0.0597533	0.393269	1.28863	1.39174	0.946328	0.0342569	0.0181361	0.0365219	0.0258629	0.0209894	0.0199563	0.0329851	0.0302821
	-0.0117338	-0.0099522	-0.0271103	-0.0154357	0.0111311	0.0575719	0.410442	1.33568	1.42842	1.08537	0.0548711	0.0147114	0.0148544	0.0186695	0.0147707	0.0223825	0.0376483	0.0132797
	-0.00142632	-0.0079989	-0.00109303	0.00109276	-0.00111407	0.0459648	0.409119	1.33257	1.48089	1.12378	0.047085	0.0422133	0.0228621	0.00770621	0.0330487	0.0219274	0.051308	0.0479845
	-0.0140544	-0.00776944	-0.0170726	-0.00932267	0.00967319	0.0501891	0.358255	1.26995	1.49072	1.09429	0.0813231	0.0112268	0.0144012	0.0240646	0.026014	0.0212492	0.0285121	0.0390346
	-0.0103622	-0.0162931	-0.0133312	-0.0125758	0.016434	0.0581204	0.390661	1.29705	1.47421	1.10027	0.0685632	0.00759695	0.0241764	0.0157808	0.042098	0.00797812	0.0289037	0.0386727
	-0.0127301	-0.0102846	-0.024677	-0.0106379	0.00463524	0.0826879	0.428615	1.2966	1.46748	1.11296	0.0529186	0.0109364	0.0257716	0.0457277	0.0184358	0.0400752	0.0363529	0.036929
	-0.0130247	-0.00451579	-0.0125346	-0.0145015	0.0154936	0.0721725	0.471598	1.34932	1.40239	0.991858	0.0246405	0.0334015	0.0281252	0.0377572	0.0367825	0.0118365	0.0359738	0.0259602
	-0.0145995	-0.00718621	-0.00388905	-0.0177391	0.00198848	0.0569691	0.419474	1.31463	1.40851	1.00643	0.0300971	0.0277252	0.0330372	0.024652	0.0519439	0.00824995	0.0427678	0.039001
	-0.0147046	-0.0248511	-0.0205717	-0.0152362	-0.00137411	0.0212372	0.113139	0.420093	0.589244	1.01715	0.970762	0.804083	0.130861	0.0046178	0.0114408	0.0412702	0.0294747	0.0194618
	-0.00449328	-0.00743654	-0.00911398	-0.019318	-0.0215947	0.0184465	0.12212	0.450042	0.590497	1.0205	0.964856	0.813147	0.145595	0.0203577	0.0310795	0.0465848	0.0183022	0.0516652
	-0.0139961	-0.0117278	-0.012047	-0.0101789	0.00982564	0.0525674	0.409999	1.26767	1.34243	1.0103	0.046953	0.0235304	0.0417018	0.025184	0.0134875	0.0200218	0.0240438	0.0170434
	-0.0152306	-0.0179528	-0.00849421	-0.015151	-0.00322462	0.0590915	0.465169	1.40446	1.46426	0.99217	0.0277171	0.028874	0.0320577	0.0167658	0.0294371	0.0219587	0.0412346	0.0553456
	-0.00379473	-0.00367285	-0.0112494	0.0114835	0.0253864	0.0629516	0.394933	1.24183	1.28234	0.934629	0.0506333	0.0126682	0.0322076	0.0272503	0.0145791	0.0297286	0.0238514	0.0306525
	-0.0015334	-0.00271717	-0.0173634	-0.00968294	0.00982597	0.0601336	0.418799	1.20759	1.25799	0.916725	0.0518583	0.0353654	0.0206638	0.0293944	0.0342679	0.017082	0.0210098	0.0431406
	-0.0176024	-0.00594013	-0.000965524	-0.0161472	-0.00987928	0.0713877	0.448143	1.25964	1.31494	0.92338	0.0353549	0.0187428	0.0162119	0.0236747	0.000281655	0.0267749	0.021391	0.0399996
	-0.0099304	-0.00398848	-0.0103706	-0.00452839	0.00518531	0.0773462	0.473076	1.31743	1.36702	0.970458	0.03568	0.0146932	0.0421469	0.0229352	0.0297582	0.0279442	0.042799	0.0520364
	0.00128955	-0.019955	-0.0106679	0.00612335	0.0165862	0.081709	0.466182	1.278	1.38498	0.965023	0.0242661	0.0210367	0.00119256	0.0483046	0.0356333	0.0296873	0.0191715	0.0375144
	-0.00972295	-0.0171252	-0.0170675	0.0059233	-0.0102213	0.0604332	0.436236	1.24336	1.29463	0.891017	0.0254078	0.0297883	0.0269356	0.0260865	0.0368084	0.0273825	0.0241707	0.0312376
	-0.0171347	-0.0128858	-0.0129758	-0.00351684	0.0177091	0.0700557	0.459983	1.28413	1.28637	0.885607	0.0271259	0.0138623	0.0212574	0.0432781	0.0286574	0.0370651	0.0430364	0.0416185
	-0.0167695	-0.00900203	-0.00409279	-0.00460921	0.0141796	0.064041	0.444268	1.26501	1.3188	0.88532	0.0280602	0.0260487	0.00989832	0.0300847	0.0242364	0.0116819	0.027018	0.0508543
	-0.00146546	0.00481948	-0.00654571	-0.00668473	0.00619786	0.0778215	0.462373	1.2695	1.27812	0.936721	0.03364	0.0532286	0.0314538	0.0268523	0.0473213	0.0380437	0.0310977	0.0369905
	-0.0147498	-0.0232809	-0.0146075	-0.00309205	0.00908792	0.0596259	0.399372	1.1882	1.29908	0.897874	0.0367158	0.0317859	0.02676	0.0431103	0.0392115	0.0286044	0.041222	0.0430604
	-0.0033743	-0.0047686	0.00256258	-0.00939007	-0.0121274	0.061991	0.428509	1.20131	1.31608	0.929763	0.0359628	0.0245858	0.0319902	0.0289614	0.0162901	0.0304808	0.0292303	0.0254643
	-0.0114281	-0.0161973	0.00294902	-0.00545637	0.00963887	0.064725	0.424273	1.27594	1.28943	0.95065	0.0318149	0.0277396	0.0352156	0.034178	0.0273551	0.0051968	0.0238561	0.0252513
	-0.00382536	-0.0101103	-0.0040474	-0.0144599	-0.0089063	0.0536643	0.411856	1.32533	1.36906	0.97925	0.0569819	0.035626	0.0441124	0.0448987	0.0283286	0.0280766	0.0504821	0.0375442
	-0.0126964	-0.00426507	0.00193707	0.0032089	0.0165754	0.0894992	0.462032	1.23076	1.27451	0.86474	0.0312644	0.0294418	0.0428111	0.0235157	0.022541	0.00622505	0.0129947	0.0153428
	-0.0101351	-0.0104006	-0.0161035	-0.00918827	0.00248447	0.0618981	0.419868	1.25599	1.30201	0.826723	0.0203036	0.0219459	0.0192005	0.0210139	0.0102921	0.0178002	0.0283982	0.0273125
	-0.0098371	-0.00698249	-0.00268701	-0.00499169	0.0235749	0.0579735	0.41918	1.26627	1.31877	0.955237	0.0185535	0.0225707	0.0286692	0.0409533	0.0175602	0.0440534	0.0284003	0.0117638
	-0.0034148	-0.00137876	-0.00794082	-0.000886538	0.00443678	0.0714163	0.452707	1.31403	1.34624	0.900018	0.0191209	0.0393199	0.027042	0.0250716	0.0211728	0.0307024	0.0460504	0.058921
	-0.0181733	-0.0132604	-0.0120575	-0.00724879	-0.00876466	0.0382569	0.23714	0.690444	0.810137	0.950343	0.609982	0.511074	0.0696296	0.0406813	0.0387318	0.013771	0.0388419	0.0270781
	-0.00544957	-0.0208298	-0.0134247	-0.0124413	-0.0219945	-0.00931425	-0.0132692	0.0315877	0.217826	1.03692	1.26946	1.00867	0.123062	-0.00781424	0.0165536	0.0341842	0.0442597	0.00950151
	-0.000193545	0.000570082	-0.0124233	-0.0134269	-0.015899	-0.00517138	-0.00882353	0.0232795	0.230526	1.10611	1.40913	1.12671	0.13359	0.0153957	0.0534094	0.0386453	0.0407882	0.02918
	-0.0179593	-0.00686123	-0.00862866	-0.0142026	-0.0202809	-0.0216004	0.00723175	0.0461165	0.243067	1.08995	1.34956	1.13134	0.115528	0.0182853	0.0319312	0.0283032	0.0402751	0.0456801
	-0.014392	-0.00685677	-0.00936869	-0.0102034	-0.0105094	0.00835029	-0.00706348	0.0296392	0.261397	1.14015	1.41162	1.10645	0.1286	0.0168732	0.0285697	0.0555965	0.0380764	0.0340228
	-0.011853	-0.0131808	-0.0116426	-0.0192932	-0.0237535	0.00180853	0.00124784	0.0429488	0.273016	1.17938	1.38786	1.12728	0.119496	0.0106717	0.023343	0.0388779	0.0330007	0.0307191
	-0.00576454	-0.00338547	-0.0143415	-0.0105162	-0.00659229	-0.0136353	-0.00207603	0.0443183	0.257861	1.07739	1.37162	1.14414	0.126351	0.0262473	0.0428174	0.0363571	0.0201988	0.0208859
	8.45521e-05	-0.00115462	-0.0140173	-0.0175243	0.0049057	0.00308266	-0.0142577	0.0167661	0.234626	1.05738	1.36833	1.12333	0.144012	0.0175912	0.00784408	0.0431748	0.0260246	0.0274207
	-0.00859001	-0.0121085	-0.0147512	-0.0042295	-0.0123076	-0.00201664	0.00110783	0.0456833	0.244743	1.06234	1.38785	1.08256	0.118238	0.0419686	0.0331962	0.0215561	0.0331991	0.0304297
	-0.0124375	-0.0016936	0.00258575	0.00577511	0.00555644	-0.00451386	0.000414205	0.0404724	0.24205	1.03222	1.31252	1.08784	0.0727714	0.0209009	0.0394204	0.0454554	0.0485027	0.0405276
	-0.0144069	-0.0061524	-0.0171084	-0.0178437	-0.0178903	-0.00444719	-0.0190319	0.0187507	0.276039	1.07741	1.3707	1.07137	0.100514	0.0251978	0.0154507	0.063247	0.0456977	0.046119
	-0.0113239	-0.0116337	-0.00954704	-0.00610953	-0.0193156	-0.00653461	-0.00224522	0.0472349	0.269396	1.12322	1.41984	1.08881	0.0942195	0.0372034	0.0255068	0.0358768	0.021392	0.0221455
	-0.0217152	-0.0221358	-0.00852861	-0.00680985	-0.012687	-0.00229525	0.00431345	0.0275227	0.237976	1.10561	1.39442	1.12028	0.11512	0.0263571	0.0214835	0.0386694	0.025406	0.0307673
	-0.0113788	-0.00710776	-0.0131545	-0.0189669	-0.0179873	-0.0158332	0.00187593	0.0339672	0.239812	1.12496	1.37069	1.11991	0.122528	0.0157687	0.0411112	0.0482088	0.0428952	0.0306891
	-0.0115698	-0.0175671	-0.0038046	-0.0058215	-0.00628797	-0.0103085	0.00746815	0.0324726	0.263352	1.21497	1.41055	1.11639	0.0986207	0.0245307	0.0391513	0.0355381	0.0400415	0.0294744
	-0.0133375	-0.0100069	-0.0134433	-0.00457086	-0.0133341	-0.0160545	-0.00115642	0.0228277	0.284519	1.1798	1.3862	1.09477	0.0916626	0.0327285	0.0220066	0.0391036	0.0435778	0.0338526
	-0.00851459	-0.0156403	-0.0162455	-0.00384597	-0.00897973	-0.00421565	0.000947791	0.0394458	0.282604	1.18869	1.3678	1.10595	0.0945305	0.0394743	0.0307019	0.0593352	0.0568342	0.0429444
	-0.0233592	-0.010336	-0.00626119	-0.00518811	-0.00734254	-0.0206705	-0.0049778	0.042766	0.277196	1.0932	1.28117	1.08442	0.0777366	0.0238539	0.0345758	0.0376155	0.0433402	0.0337478
	-0.00678759	-0.00319151	-0.0100566	-0.0237976	-0.0199028	-0.0114733	0.0104142	0.0393496	0.266253	1.09507	1.29619	1.03672	0.0893406	0.0145375	0.0525513	0.0224448	0.0323321	0.0158722
	-0.00317639	-0.0135773	-0.0119406	0.00552624	0.00190836	-0.0127149	-0.00344055	0.0307745	0.244693	1.13665	1.36269	1.05624	0.0883082	0.0160944	0.0258415	0.0183186	0.030126	0.0328062
	-0.00939882	-0.0109145	-0.0219359	-0.0106887	-0.0035959	-0.00556302	0.015395	0.0375368	0.282775	1.20267	1.34649	1.07193	0.11632	0.0217819	0.0178831	0.0561794	0.0410197	0.0189335
	-0.0272297	-0.0201483	-0.00586202	-0.00924039	-0.0236971	-0.00245775	-0.0126406	0.0347746	0.270866	1.10765	1.29494	1.08359	0.104537	0.0360655	0.0350908	0.0485005	0.0350726	0.0304429
	-0.0207993	-0.0118698	-0.02024	-0.0104238	-0.0214055	-0.0178361	-0.0106562	0.0225385	0.266159	1.1013	1.3945	1.14584	0.1114	0.0179941	0.0296907	0.0327452	0.0151309	0.0347588
	-0.00364515	-0.007009	-0.00185442	-0.0142241	-0.000332895	0.00356762	0.00254813	0.0256285	0.245977	1.10163	1.38798	1.15144	0.122249	0.0687339	0.0238971	0.0395164	0.0318133	0.0321236
	-0.00630656	-0.00822071	-0.0110026	-0.000897949	0.00281311	-0.0135518	0.00439276	0.0318025	0.23683	1.08107	1.28457	0.991043	0.136342	0.0284091	0.0342573	0.0333874	0.029612	0.028438
	-0.000606817	-0.00586266	-0.00443904	-0.00649558	0.0117453	0.0568238	0.257219	0.743668	0.852478	1.01387	0.559157	0.499377	0.0698535	0.0331807	0.0302566	0.0561022	0.0133348	0.026561
	-0.0188119	-0.0259929	-0.0189232	-0.000919862	0.00370084	0.0627641	0.451078	1.29041	1.34402	0.97918	0.0542067	0.00516685	0.0235791	0.0389443	0.033096	0.0167059	0.0262762	0.0260988
	-0.0167817	-0.00773076	-0.00069415	-0.00986472	-0.00599322	0.064642	0.455355	1.22644	1.24887	0.863363	0.0370879	0.0271119	0.0422068	0.0440202	0.0332983	0.0206697	0.0481421	0.0356029
	-0.0186508	-0.0206979	-0.00688616	0.000704656	0.0077334	0.0743915	0.439004	1.2428	1.25816	0.824479	0.0459462	0.0320694	0.0158474	0.0343356	0.049931	0.0118125	0.0129688	0.039508
	-0.022383	-0.00392704	0.00881253	-0.00298099	0.0028612	0.0549056	0.397061	1.13467	1.17367	0.805636	0.0428857	0.0377146	0.0409793	0.00291172	0.0496979	0.0206838	0.0464826	0.0211612
	-0.00667893	-0.0233204	-0.0207593	-0.00763417	0.0137756	0.0822808	0.442121	1.25564	1.2814	0.90037	0.0284768	0.0226342	0.0171792	0.0221993	0.0407188	-0.000231894	0.030675	0.0284591
	-0.00172445	-0.0117602	-0.0169393	-0.00494706	0.00255398	0.0748445	0.436937	1.23192	1.2354	0.870478	0.0311402	0.0315036	0.0238753	0.0459692	0.0381715	0.000656183	0.0205248	0.0411267
	-0.0104347	-0.0128027	-0.00408865	-0.00520136	0.00888524	0.0742672	0.412982	1.23086	1.30165	0.86395	0.041646	0.042675	0.0167775	0.0273214	0.0214731	0.0185075	0.0454575	0.0601
	-0.0142828	-0.0184542	-0.0219805	-0.0103559	-0.0103792	0.0246242	0.200592	0.576808	0.769978	1.04477	0.741323	0.579304	0.0791083	0.0358323	0.0465541	0.0313749	0.0335178	0.0473413
	-0.0188827	-0.0127196	-0.00767118	-0.00911191	-0.0166595	-0.0208863	-0.00973033	0.0371332	0.253712	1.11934	1.34477	1.13968	0.115995	0.033647	-0.0024173	0.0421021	0.0477685	0.0462177
	-0.00726016	-0.0125936	-0.000189313	-0.00408411	-0.00604315	-0.000636215	0.0087506	0.0297307	0.251889	1.10379	1.35611	1.14531	0.131557	0.0388948	0.0301224	0.0338245	0.0461253	0.0342732
	-0.00995636	-0.018631	-0.028834	-0.0142188	-0.012076	0.00428886	-0.00565864	0.0303398	0.238152	1.09144	1.35549	1.08446	0.112744	0.0145583	0.0301536	0.0303908	0.0322579	0.0478314
	-0.0179305	-0.0188266	-0.0231221	-0.00740392	-0.00470731	-0.0123883	-0.0145397	0.0303996	0.242417	1.04054	1.28128	1.05698	0.12966	0.0131016	0.0238234	0.0393287	0.0287837	0.0470602
	-0.0157527	-0.0206655	-0.015977	-0.0155301	-0.0296924	-0.0225487	-0.0113927	0.0384278	0.261857	1.07882	1.32102	1.11636	0.113154	0.0266753	0.054942	0.0496185	0.021365	0.0475283
	-0.0158741	-0.0136169	-0.011105	-0.0118799	-0.00725339	-0.00378948	0.00139645	0.0345205	0.245988	1.03293	1.29416	1.06931	0.120275	0.0258311	0.0307046	0.0326965	0.0346459	0.035687
	-0.0248902	-0.0167687	-0.0105419	-0.00889266	-0.0115951	-0.00401477	-0.00211071	0.0289838	0.273582	1.09394	1.3047	1.06191	0.103624	0.0133515	0.0474664	0.0336019	0.0507229	0.0220123
	-0.0229113	-0.0126101	0.00504722	-0.00139127	-0.0148393	0.00106971	0.011476	0.0287602	0.258726	1.09504	1.32619	1.04633	0.0948305	0.0352042	0.0498249	0.0289516	0.0392499	0.02279
	-0.0205011	-0.0285012	-0.0069491	-0.00922452	-0.0175621	0.00138386	0.00934789	0.0336717	0.235773	1.09082	1.36119	1.08145	0.103155	0.0298203	0.0249467	0.0344615	0.0320719	0.0200651
	-0.0104175	-0.00426555	-0.00139369	-0.00834859	-0.009299	-0.0148356	-0.000105433	0.0204879	0.274415	1.10305	1.33104	1.08161	0.106022	0.0298571	0.0308318	0.0461889	0.0132384	0.0199293
	0.00292962	-0.00326669	-0.0071861	-0.0133362	-0.00942975	-0.00900279	0.00338555	0.0441245	0.270037	1.13654	1.39066	1.06304	0.106301	0.0319495	0.0222024	0.041232	0.0457884	0.0333384
	0.0018603	-0.00268733	-0.00658212	-0.00859902	-0.00350021	0.000198864	-0.00874111	0.0494096	0.242331	1.07718	1.38877	1.07807	0.1282	0.0365962	0.0365962	0.0241306	0.0628057	0.0401645
	-0.0298586	-0.0142351	-0.00821299	-0.0129723	-0.0266565	-0.0124843	0.00852923	0.04319	0.235682	1.08229	1.31236	1.09359	0.112016	0.0262293	0.0291534	0.0426223	0.053467	0.0369407
	-0.00851008	-0.017362	-0.0146701	-0.0158523	-0.0109314	-0.0204837	0.00881919	0.0440906	0.274211	1.07306	1.25421	1.05468	0.102567	0.0265489	0.0411695	0.0452274	0.032322	0.0232174
	-0.0179084	-0.0114244	-0.00716969	-0.011601	-0.0140557	-0.00648016	0.00281671	0.0321506	0.231603	1.0806	1.27945	1.10577	0.129219	0.0269877	0.0250382	0.0422686	0.0234038	0.0383575
	-0.0232245	-0.0207462	-0.000323157	0.00204128	-0.0145757	-0.00374251	-0.00083093	0.0445306	0.251061	1.15027	1.35328	1.12775	0.112907	0.0416366	0.0494343	0.0351695	0.03642	0.0356446
	-0.00476471	-0.00306063	-0.00835442	-0.00579122	-0.0194696	-0.00994625	0.000728428	0.0361523	0.26654	1.09882	1.35471	1.02667	0.0643588	0.0170584	0.0121848	0.0332063	0.0387785	0.0427438
	-0.0143252	-0.0182089	-0.0166868	-0.0027471	0.00113605	0.00310318	-0.00833457	0.0464724	0.262367	1.10708	1.35982	1.10783	0.106606	0.022685	0.0197608	0.0293053	0.0259821	0.0275329
	-0.0115313	-0.0121287	-0.0174471	-0.0152613	-0.0145646	-0.00351069	-0.00359011	0.0485649	0.227597	0.993988	1.36858	1.11428	0.174146	0.0409544	0.0292579	0.0309978	0.0273458	0.0615944
	-0.0237536	-0.015953	-0.0104054	-0.00768303	-0.0084264	-0.00366232	0.0011203	0.0312638	0.22433	1.04216	1.3052	1.1078	0.144474	0.0191009	0.0171514	0.0267107	0.0345903	0.0160481
	-0.0124964	-0.0111243	-0.017801	-0.0091767	-0.00011321	-0.0191599	-0.0237535	0.0339751	0.248767	1.07097	1.32563	1.10284	0.101902	0.0257994	0.0326224	0.0346439	0.0347262	0.0365427
	-0.00981396	-0.0168732	-0.0273954	-0.0165457	-0.0143621	-0.00938218	-0.00800437	0.0127061	0.249227	1.07876	1.38044	1.05118	0.124611	0.0284058	0.0488748	0.0348027	0.049123	0.0256627
	-0.0116688	-0.0191708	-0.0163151	-0.00570376	-0.00517323	-0.0199069	-0.00428166	0.0479205	0.253664	1.07778	1.41786	1.15169	0.155645	0.0342547	0.0440019	0.0240134	0.0240836	0.0368659
	-0.00400809	-0.0197313	-0.0138238	-0.0156718	-0.0127623	-0.00399701	0.00591604	0.0349803	0.257126	1.13182	1.34875	1.02338	0.08745	0.0173948	0.0485856	0.0346766	0.0181894	0.0216013
	-0.00930455	-0.0119491	-0.00846348	-0.0104109	-0.0126002	-0.0120677	0.00212419	0.032432	0.226334	1.04382	1.30779	1.14347	0.115087	0.0331466	0.035096	0.0447146	0.0124511	0.0373738
	-0.0218707	-0.0177437	-0.0049549	-0.011433	-0.0189981	-0.0170503	-0.00957947	0.0284957	0.214617	1.00469	1.34385	1.10927	0.177226	0.0344761	0.0305772	0.0218879	0.0345878	0.0200773
	-0.00966972	-0.00779943	-0.0275756	-0.00822115	-0.0140983	-0.00629725	-0.00548013	0.0321258	0.222292	0.998583	1.32309	1.14674	0.182884	0.0180818	0.0258795	0.0346281	0.0368652	0.0297319
	-0.00863848	0.00268071	0.010871	-0.00095241	-0.00144799	-0.00100657	-0.00527492	0.0280834	0.204739	0.984225	1.32802	1.02555	0.158686	0.0266155	0.0295397	0.0439675	0.0529862	0.03996
	-0.00815407	-0.0152908	-0.0189564	-0.0106998	0.00100206	0.00133312	-0.00343898	0.0294389	0.276816	1.10867	1.31177	1.03636	0.0966661	0.026318	0.0302169	0.0264406	0.0290768	0.0465333
	-0.0184142	-0.0164446	-0.0172138	-0.0144615	-0.0132226	-0.0164851	0.000910759	0.0247889	0.244985	1.12088	1.36158	1.04578	0.141834	-0.00241568	0.0336487	0.026526	0.0308649	0.0248392
	-0.0212249	0.0014356	0.0168671	-0.00683948	-0.0151829	-0.00173494	-0.0170483	0.0284893	0.221152	1.01912	1.34394	1.08787	0.136022	0.0414213	0.0316742	0.0296081	0.0416622	0.0325349
	-0.00266992	-0.00813584	-0.0159662	-0.0138103	-0.021145	-0.013891	-0.00927625	0.0207619	0.230969	1.0297	1.28328	1.072	0.133815	0.00301214	0.0342029	0.0471428	0.0308732	0.0414848
	-0.0194511	-0.0202036	-0.0112196	-0.0154918	-0.0100928	-0.0188774	-0.00150406	0.0251196	0.237949	1.08641	1.35574	1.10971	0.102268	0.028209	0.0457539	0.0335551	0.00968166	0.0361771
	-0.00302324	-0.0229621	-0.0210394	-0.0221521	-0.0182282	-0.0244076	-0.0146624	0.0144607	0.259721	1.15067	1.38878	1.07752	0.0922883	0.0343498	0.0265521	0.0197213	0.0409054	0.0442501
	-0.0260642	-0.010485	-0.0005027	-0.00315553	-0.00970033	-0.0165515	0.0156194	0.0337368	0.278586	1.15357	1.37052	1.0867	0.0738425	0.00575776	0.0408474	0.0490521	0.0372447	0.0218487
	-0.02854	-0.0165569	-0.00972486	-0.0188656	-0.00889824	0.00247704	0.00193884	0.0358017	0.223725	1.01439	1.23499	1.05718	0.0881638	0.0120511	0.0178993	0.0342894	0.0415232	0.0447131
	0.00371786	0.0107	-0.011106	-0.0237738	-0.0123547	0.00184165	-0.000399684	0.0502651	0.235924	1.09706	1.32336	1.07539	0.107898	0.0221428	0.0279911	0.0347923	0.0341465	0.0322635
	-0.0248671	-0.0240485	-0.00788865	-0.0179634	-0.0179984	-0.00521736	-0.00264162	0.0377452	0.243633	1.05151	1.34298	1.12403	0.11175	0.0336567	0.0346314	0.053824	0.0247723	0.0235545
	-0.00777106	-0.00743911	-0.00870738	-0.00904516	-0.00902186	-0.0161752	-0.00511972	0.0248595	0.214729	1.0151	1.25692	1.07011	0.116664	0.0299446	0.0357928	0.0349229	0.0339482	0.0302487
	-0.0194536	-0.0170745	-0.0239065	-0.0144976	-0.0176839	-0.00859719	0.00790208	0.0392655	0.201978	0.998206	1.26772	1.07373	0.121948	0.0293803	0.0293803	0.0418459	0.0283769	0.0391879
	-0.0172306	-0.00959564	-0.0210916	-0.0117521	-0.0112798	-0.00715859	-0.00717055	0.0347765	0.228101	1.08957	1.39167	1.12653	0.119495	0.030753	0.0278289	0.04025	0.0202461	0.0333168
	-0.0157493	-0.0193786	-0.00578756	0.03791	0.0945359	0.0802389	0.0687141	0.0180388	0.17401	0.813256	1.11655	0.954176	0.191047	0.0206265	0.0440195	0.0357453	0.0260397	0.0153843
	-0.00786368	-0.00705574	-0.0243039	-0.0152424	0.000106423	0.00757638	0.00764384	0.0125492	0.212304	1.03961	1.41496	1.18506	0.210885	0.0212113	0.0475285	0.0373809	0.0481314	0.0443873
	-0.00355643	-0.011202	-0.033114	-0.0284144	-0.018211	0.00159375	0.0162789	0.0285642	0.209775	1.07228	1.4401	1.1401	0.157775	0.051603	0.0418559	0.0359543	0.0431762	0.0264505
	-0.0378003	-0.0416951	-0.0411713	-0.0368991	-0.0461696	-0.0454116	-0.0400802	-0.00279109	0.197102	1.02403	1.39773	1.24783	0.198473	0.00654656	0.00264771	0.00546509	-0.0102821	-0.00687022
	-0.0135212	-0.0173938	-0.0222377	-0.0208268	-0.0159874	-0.0010427	0.00236212	0.030194	0.193913	0.949052	1.37957	1.21575	0.232808	0.0342988	0.0459953	0.0365843	0.040841	0.0493476
	-0.00863526	-0.017454	-0.0141237	-0.0120671	-0.0184515	-0.00285429	-0.00487077	0.0155458	0.191243	0.943259	1.33798	1.20295	0.281715	0.0250682	0.0104475	0.0370741	0.027956	0.0272252
	-0.0172867	-0.0283626	-0.0287225	-0.0225426	-0.0184175	-0.0077043	0.00510981	0.0298204	0.18502	0.989292	1.44016	1.20467	0.268089	0.00329764	0.0383873	0.00631859	0.0310606	0.0292878
	-0.0297356	-0.00323517	-0.0133567	-0.0146084	-0.00506101	-0.0150354	0.00248335	0.0327793	0.215838	1.00946	1.41427	1.28677	0.284212	0.0124828	0.0300276	0.0245411	0.0382978	0.0320283
	-0.0161195	-0.0121804	-0.0116566	-0.00577475	-0.0123487	-0.0160333	-0.00489981	0.0366598	0.196452	1.00983	1.4778	1.3007	0.226131	0.0380717	0.0351476	0.0235964	0.0333723	0.0259287
	-0.0150402	-0.0219004	-0.0203375	-0.0203674	-0.0211399	-0.00673249	-0.0072707	0.0233067	0.198959	1.03577	1.40496	1.24728	0.232592	0.0386113	0.0230159	0.0352443	0.0255096	0.0411277
	-0.0137744	-0.00423642	-0.0171891	-0.0187487	0.0010313	-0.00892864	-0.00787615	0.0245554	0.221255	1.03333	1.44887	1.32494	0.225248	0.0179559	0.0199053	0.0343183	0.0452041	0.0341274
	-0.0111046	-0.00784043	-0.0137319	-0.0264991	-0.0194529	0.00843092	0.134755	0.423558	0.593384	1.06762	1.06851	0.908387	0.153726	0.034034	0.0223374	0.0480496	0.0351562	0.0268934
	-0.0132203	-0.0131981	-0.0153255	-0.0184752	-0.0217198	0.051775	0.417439	1.30886	1.40121	1.0064	0.0377288	0.0128412	0.0094429	0.0189807	0.0092336	0.0407288	0.013145	0.0292508
	-0.0193113	-0.0192448	-0.0232704	-0.00507799	0.0192994	0.0615232	0.401625	1.31358	1.45717	1.08316	0.0595908	0.0193758	0.0465699	0.045187	0.00619854	0.0151945	0.029609	0.0469545
	-0.0228529	-0.00355571	-0.00448017	0.00120288	-0.00322826	0.0461536	0.356954	1.19372	1.3199	0.977117	0.06989	0.0199956	0.0249049	0.0306381	0.0257645	0.0256904	0.0723684	0.0221023
	-0.012265	-0.00827051	-0.00776286	0.0108563	-0.000874667	0.0453551	0.372341	1.2275	1.38001	0.99993	0.0640323	0.0194282	0.00779376	0.0235357	0.052777	0.0388383	0.0158163	0.0432864
	-0.0131383	0.00186563	-0.0020784	-0.0169223	-0.0130974	0.0619135	0.423579	1.29504	1.37651	1.00833	0.0450818	0.0130174	0.0258317	0.0420041	0.0215352	0.0317717	0.0210212	0.0311232
	-0.0206006	-0.0118152	-0.0140164	-0.0148108	0.0178867	0.0488503	0.401451	1.37163	1.48557	1.08516	0.07582	0.0160688	0.0246531	0.0535386	0.0496398	0.0419093	0.02571	0.0427459
	-0.0108585	-0.0151074	-0.0164903	-0.0157946	0.00537899	0.0568191	0.363217	1.18806	1.33733	1.01987	0.0428661	0.014999	0.0213572	0.0157182	0.0293642	0.0286128	0.0192361	0.0440034
	-0.00213305	0.00121972	-0.00758431	3.63911e-05	0.0136449	0.0653057	0.383945	1.28248	1.42484	1.01344	0.0434335	0.0239641	0.0327459	0.0165002	0.0301462	0.0351481	0.0418886	0.0323627
	-0.007278	-0.00895992	-0.00903378	-0.0211651	-0.0051369	0.0653306	0.406655	1.23009	1.38136	0.97196	0.0333268	0.0337483	0.0120807	0.0101941	0.0140929	0.0457956	0.0256803	0.0477673
	-0.0198289	-0.0110102	-0.00609248	0.00516449	0.00294019	0.0538189	0.397998	1.28532	1.4261	1.09563	0.063605	0.034395	0.0205252	0.026499	0.0440438	0.0155439	0.0329819	0.0406686
	-0.00837379	-0.0292531	-0.0200068	0.00485206	0.00895389	0.0650333	0.410075	1.30996	1.42582	1.08194	0.059072	0.0239613	0.0176746	0.0254723	0.03327	0.0381831	0.0262523	0.0335631
	-0.00567678	-0.00949401	-0.0214237	-0.0209866	-0.0156691	0.0512097	0.405596	1.19298	1.25469	0.879509	0.0514015	0.02177	0.0293175	0.0303968	0.0411187	0.0153916	0.0245509	0.0543464
	-0.0253749	-0.018028	-0.00451935	-0.015041	0.00392572	0.0750265	0.440882	1.25936	1.26535	0.89043	0.0510483	0.0237887	0.0252019	0.0127294	0.0185777	0.0311322	0.0120619	0.00249221
	-0.0155575	-0.00885236	0.00889493	0.00855715	0.0112421	0.0644571	0.446701	1.26165	1.332	0.924713	0.0362222	0.0323243	0.0147343	0.0216829	0.0402024	0.0280185	0.0452217	0.0210524
	-0.0253343	-0.0107399	-0.00773727	-0.0212197	0.000224985	0.0667438	0.45655	1.22533	1.29107	0.910189	0.0439251	0.0144768	0.0249483	0.0288681	0.0347164	-0.00930369	0.023347	0.0385211
	0.0007281	-0.00380844	-0.00847235	-0.00532261	0.00469711	0.0454766	0.406382	1.21235	1.26666	0.913769	0.0131168	0.014826	0.0409023	0.0350854	0.0321613	0.00239117	0.0403263	0.0576492
	-0.0130997	-0.0255587	-0.0131706	-0.00218191	0.00236309	0.0756613	0.407733	1.24759	1.31277	0.930236	0.0377014	0.0124534	0.0311253	0.0281593	0.0213363	0.00684916	0.0314387	0.0459483
	-0.0155824	-0.0109461	-0.0176228	-0.0132909	0.00221262	0.0734815	0.381973	1.27107	1.39964	0.998247	0.0476425	0.0438056	0.0271904	0.0346846	0.0142156	0.0273288	0.0531105	0.0194817
	-0.00440421	-0.0260361	-0.0163484	-0.0135364	0.00376568	0.0482587	0.383567	1.24014	1.3169	0.914749	0.0379971	0.0193183	0.0273305	0.0408823	0.0457558	0.010351	0.0181655	0.0333623
	-0.0103518	-0.0113477	-0.0137289	-0.0167987	0.00901303	0.0697317	0.405625	1.17603	1.25553	0.929116	0.0286099	0.0463701	0.0111903	0.0248676	0.0414377	0.0225119	0.0300917	0.0279649
	-0.0198026	-0.0159189	-0.0150844	-0.017747	0.000511293	0.061868	0.404807	1.15655	1.27381	0.92578	0.00976681	0.0169494	0.0283335	0.00637562	0.0268446	0.0214025	0.0183552	0.0317799
	-0.0102925	-0.00637554	-0.00401896	0.00779468	0.0246245	0.0796769	0.454798	1.21967	1.27345	0.867148	0.0228937	0.0454036	0.0267317	0.0296873	0.0355355	0.0269944	0.0294251	0.0368906
	-0.0175435	-0.0182739	-0.00994436	-0.00659586	0.0112018	0.0755472	0.486164	1.29673	1.31261	0.931295	0.011805	0.0281118	0.0266272	0.0371083	0.0254118	-0.00065614	0.0439784	0.0227106
	-0.00554241	-0.00199065	-0.000477047	-0.00421271	0.0116026	0.0749071	0.426079	1.19876	1.26939	0.870682	-0.00188022	0.022458	0.0183353	0.0334388	0.00322275	0.0420778	0.0362948	0.0203226
	-0.0126995	-0.0110508	-0.0107316	-0.00347856	0.00502529	0.067567	0.445553	1.30497	1.34818	0.903267	0.0238245	0.0222404	0.0132704	0.049556	0.0164158	0.0283774	0.0317125	0.0255539
	-0.0109928	-0.00419903	-0.00173634	-0.0118507	-0.00430894	0.0494723	0.407296	1.22529	1.23351	0.865865	0.0565657	0.0278441	0.0210569	0.015397	0.0270935	0.00425798	0.0200755	0.0258127
	-0.00883127	0.00725714	-0.00635002	-0.0096784	0.00269695	0.0767195	0.4415	1.24902	1.27714	0.917927	0.021712	0.0219561	0.0251042	0.00876431	0.0136379	0.049191	0.0339079	0.0345285
	0.00665898	-0.00740447	-0.00636541	-0.00744824	0.00837873	0.0746913	0.46873	1.29976	1.32612	0.882825	0.0239512	0.0330145	0.0182057	0.024347	0.0574872	0.0225122	0.0265925	0.0469732
	-0.0193919	-0.0221251	-0.00453319	0.00503491	0.0152675	0.083072	0.489703	1.25989	1.29683	0.852733	0.0389828	0.0200598	0.0238514	0.0248575	0.0287564	0.0374457	0.0406163	0.0480818
	-0.0104659	0.00124067	0.00578997	0.00206407	0.0068685	0.0851129	0.447082	1.25191	1.33972	0.854536	0.0126811	0.0321476	0.00892396	0.0157783	0.0255255	0.0381393	0.0396072	0.030591
	-0.0240827	-0.0122543	-0.0185217	-0.00190911	0.0212701	0.0752334	0.470549	1.28602	1.31042	0.885283	0.020809	0.0366886	0.0274871	0.00743681	0.0259563	0.0224024	0.0493112	0.0285312
	0.00484453	0.00103838	-0.00842016	0.00226065	0.00905324	0.0826102	0.479484	1.25921	1.24986	0.900839	0.035623	0.0165779	0.0180983	0.00886398	0.0468777	0.0254013	0.0207216	0.0395296
	-0.0135646	-0.00488991	0.000894553	-0.0197415	0.00362143	0.0778454	0.454355	1.24464	1.30077	0.919317	0.0303028	0.0233091	0.0417665	0.0329627	0.0212661	0.00382823	0.0432314	0.0224732
	-0.0182261	-0.0103701	-0.0110246	0.000888462	0.0150741	0.0523752	0.4337	1.2597	1.29673	0.945002	0.0386042	0.024242	0.0143782	0.0267146	0.00819507	0.0136668	0.0400531	0.033739
	-0.0102921	-0.00500298	-0.0119742	-0.00942078	-0.00773282	0.0523092	0.432111	1.25459	1.29778	0.896231	0.0309273	0.0111527	0.015919	0.0178475	0.0178475	0.0370253	0.0387811	0.0134159
	-0.0166102	-0.00877632	-0.00612517	-0.00272729	-0.00230741	0.0699928	0.435769	1.29786	1.32557	0.947581	0.00487456	0.00342118	0.0366159	0.0203702	0.0340162	0.00449805	0.0162935	0.0154071
	-0.015029	-0.0127497	-0.0111868	-0.00746091	0.00297869	0.064892	0.414572	1.25945	1.32408	0.934736	0.05378	0.00194384	0.0328222	0.0300237	0.0387961	0.0408472	0.0325274	0.0301129
	-0.00935468	-0.0138912	-0.0185551	-0.0154054	0.000179609	0.0549395	0.412057	1.25461	1.30724	0.961419	0.0338121	0.0209119	0.0189268	0.0160549	0.0180044	0.0257051	0.0437717	0.0295934
	-0.00702688	-0.00673925	-0.0137682	-0.0317911	0.00448355	0.0649097	0.36909	1.17023	1.29916	0.991668	0.0295857	0.0434509	0.00562354	0.0487844	0.0273407	0.0222202	0.0248153	0.0477214
	-0.0191225	-0.0230616	-0.0162211	0.00438572	0.0263958	0.0507194	0.422723	1.2949	1.35128	1.02901	0.0223457	0.00975366	0.0268337	0.0316444	0.0306697	0.0335316	0.0345885	0.0355632
	-0.00455821	-0.00742391	-0.015958	-0.014716	-0.0028479	0.0670967	0.393724	1.24238	1.38723	1.01067	0.0682962	0.021076	0.0117485	0.0385591	0.0210143	0.00732296	0.0403556	0.0309399
	-0.00519442	0.000769654	-0.0139258	-0.0155848	0.00901709	0.0700475	0.435309	1.26511	1.33097	0.982598	0.040198	0.0136128	0.0394031	0.0258722	0.0229481	0.0267392	0.0278372	0.0533352
	-0.018233	-0.00811979	-0.00420038	0.00436415	0.0118827	0.0758397	0.439298	1.27772	1.34808	0.938085	0.0272501	0.0149023	0.0350588	0.0216745	0.0323963	0.0248882	0.0264265	0.0401834
	-0.00043626	0.0110381	-0.00184924	-0.0124404	0.0111528	0.084638	0.431766	1.20132	1.30816	0.901633	0.0328386	0.0318038	0.0296756	0.0229259	0.0229259	0.0210081	0.0209259	0.0381831
	-0.0043424	-0.00676579	0.00579381	-0.000763562	0.0157777	0.0763908	0.424951	1.2711	1.37517	0.930963	0.0251325	0.0433811	0.0149264	0.00734843	0.0200197	0.0336369	0.0556843	0.0417718
	-0.0116155	-0.0139503	-0.0048924	-0.00186217	-0.00727283	0.0602488	0.412956	1.16232	1.24295	0.900405	0.0213838	0.0340398	0.0316256	0.0173293	0.0329247	0.023573	0.0390324	0.033804
	-0.0182516	-0.0110484	-0.0111138	-0.00369182	-0.00100687	0.048322	0.421783	1.2548	1.30869	0.939958	0.0172825	0.0276857	0.0191278	0.0163607	0.0280572	0.0157695	0.0264378	0.0345013
	-0.0148347	-0.0217392	-0.0153325	-0.00309149	0.0235335	0.0629936	0.43388	1.19711	1.3038	0.915165	0.0302383	0.0177014	0.00815947	0.0293101	0.0234618	0.0195373	0.0203065	0.0394466
	-0.00596688	-0.00449502	-0.0195666	-0.0100881	-0.0111258	0.0640817	0.422591	1.17968	1.2372	0.870331	0.0289566	0.0257882	0.00602499	0.0302672	0.0429385	0.0220356	0.0220647	0.0303056
	-0.00967293	-0.00699515	-0.0133772	-0.00914468	-0.0043053	0.0620217	0.427218	1.21269	1.27693	0.849182	0.0178154	0.0276722	0.0248911	0.0258449	0.0248701	0.0258142	0.00905124	0.03692
	-0.0174762	-0.0227763	-0.010912	-0.0050003	0.00153869	0.0702502	0.447374	1.2842	1.31372	0.953215	0.0203424	0.0267314	0.0268387	0.0296896	0.0257907	0.0276492	0.0193294	0.0387134
	-0.00939532	-0.00841054	-0.00643852	0.00259304	0.0101523	0.0430782	0.351649	1.21373	1.41567	1.06473	0.0671573	0.0277272	0.0241595	0.00421383	0.0324805	0.0137325	0.015711	0.0358923
	-0.0124099	-0.00818312	-0.00702945	-0.0104871	-0.00398305	0.066283	0.395118	1.23961	1.40103	1.0281	0.0797048	0.0267699	0.0403895	0.0277182	0.015047	0.00910091	0.0209905	0.0481942
	-0.00648078	-0.00704496	-0.0131979	-0.00486197	-0.0143628	-0.0156726	0.00142036	0.0369025	0.234128	1.11269	1.56891	1.35686	0.208332	0.0260262	0.0201779	0.0411846	0.00754727	0.0377868
	-0.028001	-0.032593	-0.0337059	-0.0369745	-0.016763	-0.00258112	0.00478921	0.0323868	0.295202	1.49065	2.0846	1.73601	0.308076	0.0105735	0.0524861	0.0339457	0.0517947	0.021334
	-0.0203391	-0.0187791	-0.012307	-0.0187552	-0.016837	-0.00783648	-0.0103357	0.0574484	0.336543	1.55881	2.10267	1.78126	0.268326	0.0331124	0.0389606	0.0515152	0.051116	0.0465082
	-0.0273738	-0.0245968	-0.0087315	-0.0162925	-0.0109342	-0.0124358	-0.0186202	0.0490821	0.377279	1.71265	2.13724	1.81759	0.248768	0.0511503	0.0560238	0.0493857	0.0472308	0.0516393
	-0.0255656	-0.0373608	-0.0266255	-0.0158057	-0.0168143	-0.00630262	-0.00769239	0.0488634	0.390557	1.75702	2.21316	1.85912	0.252028	0.0351141	0.0390129	0.0678389	0.0494674	0.0326316
	-0.0295228	-0.0250084	-0.0188063	-0.01512	-0.00339485	-0.0117284	-0.00788725	0.0519887	0.346941	1.60469	2.10746	1.83497	0.259845	0.0190131	0.0404568	0.0407829	0.0398493	0.0343332
	-0.0240827	-0.0139362	-0.026169	-0.0363328	-0.013349	-0.0307981	-0.00557321	0.0459601	0.309993	1.56562	2.09016	1.79955	0.295514	0.0219507	0.0482679	0.058257	0.0530668	0.0417689
	-0.0161293	-0.0158306	-0.0156752	-0.0210205	-0.0183064	-0.0237423	0.00513481	0.0372143	0.292335	1.56299	2.22922	1.8907	0.268484	0.0239104	0.0560759	0.039305	0.0572363	0.0376748
	-0.0314704	-0.0174512	-0.0183596	-0.020585	-0.006204	-0.00932239	-0.0224183	0.042221	0.296941	1.53502	2.22303	2.0289	0.405	0.0385338	0.0336603	0.0383806	0.0581909	0.0468703
	-0.0195228	-0.0262944	-0.0326518	-0.0224082	-0.0156098	-0.00520842	-0.00976763	0.0165746	0.290404	1.47562	2.15782	1.93669	0.40186	0.00692687	0.0449406	0.0656554	0.0301099	0.0475007
	-0.0204876	-0.0108055	-0.0275706	-0.0059011	-0.014163	-0.0200306	0.00575501	0.0369431	0.318118	1.56917	2.20335	1.93857	0.325482	0.0230434	0.0542342	0.050873	0.0488414	0.0423506
	-0.0284803	-0.0274734	-0.0252722	-0.0129421	-0.0156271	-0.0127101	0.000843149	0.0469796	0.338904	1.54992	2.23226	1.87135	0.31112	0.0410996	0.0381754	0.0352543	0.0379317	0.0317731
	-0.02602	-0.0214059	-0.0306683	-0.0307177	-0.0104363	-0.0216005	-0.00222265	0.0465886	0.323569	1.59684	2.16163	1.89405	0.268509	0.0351402	0.0331908	0.0552156	0.0533604	0.0286378
	-0.0211604	-0.031661	-0.0192729	-0.0117717	-0.0261759	-0.0161201	0.00246313	0.0332644	0.351206	1.59232	2.05568	1.68262	0.192302	0.0353396	0.0548338	0.0263635	0.0447351	0.045222
	-0.0177292	-0.0269685	-0.0159225	-0.0179394	-0.0147764	-0.00526748	0.0173037	0.0300118	0.309635	1.5842	2.10709	1.7978	0.274353	0.0344023	0.0480482	0.0348313	0.0333222	0.0396137
	-0.03871	-0.0187933	-0.0233019	-0.0236195	-0.00552165	-0.023393	-0.0137603	0.0336904	0.344102	1.62043	2.23507	1.81917	0.31166	0.0452555	0.019913	0.0492532	0.0486604	0.0503441
	-0.0345494	-0.0309422	-0.0259099	-0.0140767	-0.0270117	-0.0216048	-0.00593458	0.0407765	0.303739	1.49389	2.1628	1.82406	0.337402	0.0510204	0.0510204	0.054856	0.0484855	0.0607362
	-0.0295143	-0.0178742	-0.00812111	-0.0248032	-0.0380326	-0.0101103	0.00680427	0.0189142	0.305536	1.51815	2.07247	1.80364	0.271414	0.0476037	0.0378566	0.0425028	0.0511104	0.0162857
	-0.0391612	-0.0289265	-0.00488708	-0.0136802	-0.0249098	-0.0187448	-0.00535951	0.040343	0.368286	1.65037	2.02804	1.64233	0.182339	0.0329955	0.0437173	0.0515515	0.0416112	0.0472383
	-0.0285375	-0.000797933	-0.0113125	-0.0316803	-0.0160546	-0.0171533	-7.0834e-05	0.0259435	0.378259	1.6818	2.18523	1.83423	0.232552	0.0351324	0.0585255	0.0636756	0.0330737	0.0590376
	-0.033177	-0.0244137	-0.0177124	-0.0112044	3.67953e-05	0.00184538	0.101152	0.391833	0.662151	1.57995	1.82683	1.50273	0.190407	0.0476461	0.0427726	0.0331095	0.0709744	0.0482668
	-0.0322235	-0.0251311	-0.0133813	-0.00724098	0.0100262	0.0871622	0.586294	1.87217	2.07042	1.52476	0.071982	0.032796	0.0332702	0.0208396	0.0305867	0.0134749	0.0612801	0.0583771
	-0.00842875	-0.00971224	-0.00918846	0.00152223	0.0156205	0.101066	0.612567	1.80065	1.94945	1.43194	0.0468257	0.0280219	0.0198573	0.027812	0.0502303	0.0323523	0.0259699	0.0319292
	-0.018923	-0.0254956	-0.0144657	-0.00615971	-0.0118356	0.10051	0.663988	1.75711	1.85874	1.25806	0.0524537	0.0368153	0.0351519	0.0410212	0.0488188	0.0422252	0.0344689	0.0548277
	-0.0248006	-0.0234949	-0.0170143	0.000382985	0.0101025	0.105896	0.682163	1.89407	1.92033	1.33415	0.0457595	0.028787	0.0484693	0.0474423	0.041594	0.0482173	0.0485051	0.0385141
	-0.0348552	-0.0209025	-0.0118939	-0.0114964	0.00841496	0.117335	0.676082	1.93753	2.00048	1.30527	0.0234664	0.0459792	0.0413201	0.0420856	0.023566	0.03575	0.0549556	0.0381189
	-0.023993	-0.0141785	-0.0166004	-0.0169681	-0.00924837	0.104849	0.669624	1.85285	1.93218	1.34744	0.0125888	0.028166	0.0292838	0.0342829	0.050853	0.0213794	0.0415769	0.0612704
	-0.0131072	-0.00198698	-0.00853292	-0.0126064	0.00952346	0.114097	0.67905	1.87251	1.85918	1.35338	0.0595909	0.0323953	0.0486887	0.0324116	0.0431335	0.0500088	0.0558979	0.044489
	-0.0243258	-0.0278664	-0.02956	-0.0176372	-0.00381588	0.103152	0.640114	1.78931	1.87109	1.37925	0.0407995	0.0280214	0.0278784	0.024304	0.0506212	0.0395147	0.0418221	0.067453
	-0.0153682	-0.00921619	-0.00840633	-0.0114463	0.0209452	0.130571	0.746076	1.98376	2.00437	1.31144	0.0327688	0.0398205	0.00857527	0.0271681	0.0525106	0.0385126	0.0406966	0.0418042
	-0.0189478	-0.0169339	-0.0219577	-0.0123598	0.0100179	0.129699	0.743795	1.91725	2.01364	1.31337	0.0321077	0.0516411	0.0567743	0.0430865	0.0255417	0.0454116	0.0537433	0.0461004
	-0.0174401	-0.00925212	-0.0147098	-0.0137458	0.00477193	0.106481	0.721584	1.90389	1.92102	1.22535	0.0144469	0.0366574	0.041388	0.0424464	0.0512188	0.0331333	0.0454221	0.0645177
	-0.011227	-0.0131966	-0.0144895	-0.0200335	-0.0093694	0.0935874	0.661911	1.92379	1.98766	1.40572	0.0682815	0.0372461	0.0243773	0.0568373	0.0266212	0.0453395	0.0526966	0.0413542
	-0.0155204	-0.00381388	-0.00662887	-0.0207472	0.00236214	0.10067	0.653324	1.88853	1.97009	1.39148	0.0354446	0.0355114	0.0632605	0.0268284	0.0463227	0.0581258	0.0726225	0.03638
	-0.00507276	-0.0154072	-0.0204471	-0.00213588	0.00217298	0.0976984	0.621093	1.89521	1.9882	1.37856	0.0388032	0.0658738	0.0332963	0.0409998	0.0400251	0.0294625	0.0514157	0.052102
	-0.020908	-0.0120339	-0.0165586	-0.00869954	0.00486819	0.113683	0.665675	1.91749	2.02066	1.38526	0.0371066	0.0426411	0.0294241	0.0275689	0.0343919	0.0268245	0.0834428	0.0847708
	-0.0303983	-0.0308189	-0.0189791	-0.0134448	-0.00245143	0.04729	0.444655	1.27633	1.38447	1.47068	0.738657	0.628468	0.0706548	0.0684228	0.0401562	0.0435619	0.0633311	0.0456526
	-0.0245951	-0.00960231	-0.0124827	-0.0296416	-0.0350464	-0.0183746	-0.00336552	0.0601127	0.369411	1.62272	2.0755	1.71904	0.189394	0.0352189	0.044966	0.0460731	0.0582505	0.0236916
	-0.0315057	-0.0112349	-0.0097128	-0.00462604	-0.024406	-0.0116395	0.00606967	0.0516315	0.385569	1.65175	1.97972	1.60387	0.156543	0.0448473	0.059468	0.0654437	0.0582219	0.0585986
	-0.0154537	-0.0235087	-0.0228619	0.000198388	-0.0203308	-0.00635518	-0.00693836	0.0486789	0.39166	1.67585	1.99093	1.62742	0.158904	0.0327867	0.0513062	0.0707657	0.0557173	0.0545878
	-0.02942	-0.0289445	-0.00868527	-0.0148951	-0.0256	-0.0286562	0.0025957	0.0475357	0.37942	1.58407	1.97533	1.58549	0.161533	0.0467353	0.0418617	0.0552121	0.0455184	0.0466041
	-0.0225448	-0.0198781	-0.0237236	-0.0206934	-0.0299756	-0.0186244	0.0103757	0.0664504	0.383575	1.57646	1.94166	1.54239	0.169575	0.0412679	0.0354196	0.0621796	0.053995	0.0551472
	-0.0331331	-0.0276007	-0.0258579	-0.0206614	-0.00649906	-0.0104044	0.0041009	0.0600349	0.404952	1.71873	2.04777	1.66046	0.149718	0.0494681	0.0523922	0.0323	0.0417059	0.0406202
	-0.0281072	-0.0266247	-0.00740459	-0.00877582	-0.0194981	-0.0215612	-0.00576802	0.06116	0.391757	1.64703	1.93576	1.61996	0.128029	0.0288373	0.0405338	0.0541362	0.0491103	0.0468952
	-0.0322531	-0.0136753	-0.0144037	-0.0170364	-0.00453873	-0.0227459	0.00152697	0.0565689	0.354464	1.5624	1.93181	1.60798	0.14761	0.0636575	0.0578093	0.0625148	0.0459163	0.0356376
	-0.0316592	-0.0234601	-0.0211443	-0.00904286	-0.0173746	-0.00264578	-0.000405885	0.0358276	0.340357	1.64253	1.97739	1.61839	0.176459	0.0329325	0.0465785	0.0343204	0.0561914	0.0368957
	-0.0219209	-0.0152597	-0.0309696	-0.0309001	-0.0294774	-0.0142065	-0.00818092	0.0496184	0.354044	1.60238	2.04642	1.65797	0.183899	0.0347761	0.0659669	0.0587701	0.0640426	0.0462758
	-0.0265844	-0.0371072	-0.0202351	-0.010111	-0.0310834	-0.0263386	0.00306477	0.0563704	0.36945	1.57173	1.93067	1.61068	0.178823	0.0287773	0.0638669	0.0653595	0.0569985	0.0427765
	-0.0353229	-0.0255748	-0.0204364	-0.0316043	-0.0492532	-0.0125511	0.00142793	0.0436924	0.354932	1.61195	1.96034	1.63	0.16714	0.0666908	0.0510954	0.0422282	0.0427918	0.0201514
	-0.0153469	-0.00620733	-0.013277	-0.0253785	-0.0134172	-0.00965111	0.0193159	0.051091	0.378476	1.6536	1.96749	1.62967	0.176966	0.0467089	0.0389113	0.0387927	0.0630652	0.0348197
	-0.0262239	-0.0269543	-0.0236325	-0.030935	-0.00391337	0.0476419	0.279938	0.814987	1.04313	1.56146	1.29526	1.01499	0.126264	0.0375849	0.040509	0.0578135	0.0678891	0.0721866
	-0.0152583	-0.0277285	-0.0234084	-0.0239943	0.0081319	0.106234	0.611329	1.69515	1.79172	1.31363	0.21693	0.171692	0.0375283	0.0406827	0.0650505	0.0366543	0.0260854	0.0563023
	-0.0195883	-0.0186479	-0.0197854	-0.0325526	-0.0264743	-0.0182463	-0.00675452	0.0597042	0.396152	1.65863	2.00276	1.67278	0.186029	0.0489386	0.0333432	0.0407771	0.0467074	0.0516474
	-0.0191495	-0.0181315	-0.0161102	-0.00551903	-0.0216113	-0.0202152	-0.00269643	0.0381132	0.353521	1.64416	2.09198	1.73102	0.215465	0.0362925	0.0528627	0.0396902	0.0372475	0.0525553
	-0.00950521	-0.0339031	-0.0340746	-0.0119679	-0.0163641	-0.0151694	-0.0107121	0.0510298	0.394812	1.74561	2.0559	1.68539	0.165727	0.0528263	0.0450286	0.0458689	0.0524449	0.0719837
	-0.0233306	-0.0176763	-0.0229208	-0.00511625	-0.0155326	-0.0377506	-0.00686902	0.0575831	0.372716	1.67179	2.23801	1.8482	0.251518	0.011818	0.048857	0.0676392	0.0450813	0.052503
	-0.0361855	-0.0248774	-0.011794	-0.0156888	-0.016438	-0.00961573	-0.00352275	0.0378261	0.306321	1.57868	2.29642	1.93149	0.323052	0.0443424	0.0404436	0.0844933	0.0518425	0.0575587
	-0.0270047	-0.0177543	-0.0275074	-0.0129715	-0.00656382	-0.0275873	-0.00500552	0.0363905	0.328542	1.6194	2.1499	1.85697	0.358043	0.0449038	0.0673222	0.0619098	0.0429919	0.0325804
	-0.0360532	-0.0381004	-0.0245832	-0.0158199	-0.0104442	-0.0094847	0.0119546	0.0516143	0.362699	1.67735	2.24583	1.94125	0.293756	0.0507238	0.046825	0.0592313	0.0261575	0.0355732
	-0.0123952	-0.00356541	-0.0156182	-0.0331643	-0.0124572	-0.00432993	-0.00527143	0.037603	0.330056	1.58177	2.15689	1.86097	0.276924	0.0484286	0.0513527	0.0523561	0.0505301	0.0476724
	-0.0265173	-0.0310095	-0.0287344	-0.00776058	-0.0226779	-0.00924442	-0.00732984	0.0422675	0.309502	1.59444	2.3076	1.92277	0.317579	0.0504618	0.0485124	0.0360171	0.0522868	0.0117022
	-0.0150347	-0.0155989	-0.0297052	-0.0347822	-0.0209318	-0.00672579	-0.0203255	0.0410408	0.344222	1.58833	2.14754	1.82121	0.328094	0.0199328	0.0569718	0.0527406	0.0562693	0.042911
	-0.0153001	-0.0132862	-0.0186047	-0.0102486	0.0123593	0.101077	0.60096	1.85317	2.01613	1.5903	0.2719	0.202269	0.0976343	0.0358388	0.0280411	0.0509359	0.0537896	0.0330322
	-0.016617	-0.0209988	-0.00519895	-0.00748412	0.00341613	0.100985	0.660626	2.03401	2.18648	1.55439	0.06575	0.0319183	0.0303358	0.0135131	0.0632234	0.0400071	0.0324444	0.037429
	-0.0250608	-0.0129226	-0.0206875	-0.0152227	0.00257492	0.0846235	0.689585	2.07216	2.15138	1.4961	0.0552031	0.0218656	0.0564998	0.0532721	0.0220814	0.0561271	0.0426701	0.0443319
	-0.0293001	-0.0312918	-0.0151397	0.00680789	-0.00640983	0.0841067	0.644006	1.93867	2.03622	1.48698	0.0676409	0.0340504	0.0237125	0.048469	0.0192276	0.0379607	0.0350487	0.058398
	-0.0288591	-0.0154485	-0.0188441	-0.0153566	0.00141495	0.101013	0.665955	1.89495	1.90698	1.37841	0.0564577	0.0483013	0.0347984	0.0254384	0.0517557	0.051197	0.0567573	0.0526145
	-0.00944373	-0.00905637	-0.0171159	-0.0179902	-0.00200864	0.117092	0.655992	1.84415	1.94397	1.33351	0.0192587	0.0277784	0.0333313	0.0562744	0.0377549	0.0422677	0.0256691	0.0580793
	-0.0116487	-0.016838	-0.0217965	-0.0198887	-0.00165372	0.102047	0.677316	1.91301	2.03459	1.35976	0.0262618	0.0288197	0.0400872	0.0401709	0.0479686	0.0490461	0.0742933	0.068821
	-0.0142878	-0.0185588	-0.0242949	-0.0332862	0.00812801	0.11808	0.739062	2.0113	2.05892	1.37813	0.0203679	0.047081	0.0500145	0.0280357	0.0465552	0.0314946	0.064445	0.0414052
	-0.0107802	-0.0178948	-0.020742	-0.00670298	0.00542458	0.118312	0.722515	1.97258	1.97309	1.34957	0.0453846	0.0301155	0.0485277	0.063851	0.0541039	0.0443668	0.0168824	0.0440204
	-0.0163973	-0.0193738	-0.0172711	-0.0161084	0.0147847	0.131578	0.715753	1.91663	1.93912	1.36967	0.0693253	0.037319	0.03638	0.0364742	0.0452466	0.0405856	0.0637191	0.0590221
	-0.0173969	-0.0174191	-0.0170591	-0.018142	0.00300832	0.11212	0.699857	1.96454	2.0293	1.34134	0.0267338	0.0319689	0.0416181	0.0231928	0.0134457	0.0449408	0.0350947	0.0324809
	-0.0272889	-0.0237482	-0.0199926	-0.024563	-0.0134091	0.0233744	0.120486	0.393262	0.692815	1.61987	1.69131	1.33377	0.180894	0.0335209	0.0481416	0.0435695	0.0424304	0.0450887
	-0.0073758	-0.0250686	-0.0254616	-0.0402854	-0.0215315	-0.0139415	-0.0153988	0.0505436	0.385151	1.70766	2.07283	1.6276	0.124827	0.0371123	0.0400365	0.057341	0.0375426	0.0279065
	-0.0335447	-0.0273705	-0.0210292	-0.0171941	-0.0240391	-0.0151683	0.000927696	0.052802	0.385348	1.66296	2.09156	1.54632	0.147772	0.0597844	0.037366	0.046614	0.0330217	0.0529154
	-0.026803	-0.0350575	-0.0202721	-0.0157316	-0.0230605	-0.0146263	0.00329575	0.0470859	0.386588	1.67049	2.03353	1.6935	0.151412	0.0412888	0.0227693	0.0407066	0.0648266	0.0564966
	-0.0311115	-0.0186192	-0.0341983	-0.0449486	-0.036952	-0.0119515	0.00641887	0.0378419	0.355476	1.65891	2.16851	1.6855	0.202902	0.0513578	0.0367372	0.0518571	0.0469135	0.0456065
	-0.0317989	-0.0252484	-0.0250192	-0.0244034	-0.0378515	-0.0193518	0.00865128	0.0632122	0.385687	1.73628	2.10035	1.67125	0.162816	0.0487525	0.0224353	0.0651852	0.0408954	0.0417599
	-0.0171086	-0.0327875	-0.0314293	-0.0260639	-0.0150588	-0.0236227	-0.00981156	0.0387543	0.401117	1.64562	1.97302	1.67115	0.167172	0.021937	0.0560519	0.0575296	0.0426338	0.0470204
	-0.0214302	-0.0270513	-0.0143932	-0.0111246	-0.0248029	-0.0157114	-0.00603371	0.0329689	0.335851	1.60132	2.01076	1.62493	0.191522	0.049882	0.0596291	0.0511473	0.0778506	0.0434465
	-0.0290513	-0.0425063	-0.0286699	-0.0217747	-0.0318061	-0.0144962	0.00641685	0.0412779	0.378393	1.69403	2.00865	1.60462	0.158925	0.040584	0.0649518	0.0442268	0.0470566	0.0582217
	-0.0097034	-0.000629869	-0.0266574	-0.0211335	-0.035596	-0.00711706	0.000353731	0.0510781	0.385272	1.70578	2.11532	1.66213	0.175589	0.0446814	0.0661251	0.0319311	0.0453881	0.0364602
	-0.0266647	-0.0328831	-0.0273109	-0.0134803	-0.00102346	-0.0115159	-0.0117077	0.0625531	0.352755	1.63322	2.08684	1.70147	0.164364	0.0619659	0.0444211	0.0566198	0.0580878	0.0418054
	-0.013539	-0.00474244	-0.0118368	-0.0312906	-0.0169621	0.00470424	-0.00222978	0.0350718	0.37456	1.68757	2.06491	1.61196	0.171325	0.037274	0.0353246	0.0563905	0.0451587	0.0461115
	-0.0219936	-0.0216728	-0.0271796	-0.0355552	-0.0206553	-0.0272665	-0.0118542	0.0503334	0.378381	1.73198	2.13568	1.72829	0.173179	0.0163412	0.047532	0.0441708	0.0496077	0.0381988
	-0.0286113	-0.0290319	-0.0160139	-0.0170473	-0.0244054	-0.00762315	-0.000678603	0.0452471	0.411025	1.78646	2.10979	1.68914	0.156366	0.044461	0.0395874	0.0500611	0.046779	0.0537795
	-0.0240786	-0.0211686	-0.0118815	-0.00474798	-0.023289	-0.0181028	0.00265286	0.0654393	0.422078	1.69891	2.05811	1.62578	0.138544	0.0394154	0.0569602	0.048597	0.031423	0.0465759
	-0.0186443	-0.0317341	-0.0214733	-0.0152439	-0.0345458	-0.0227388	-0.0173294	0.0538815	0.417606	1.72126	2.02783	1.60464	0.159265	0.0492151	0.0375186	0.0354229	0.055879	0.0373587
	-0.0249297	-0.0127693	-0.020305	-0.0150293	-0.0215857	-0.0305814	-0.0154824	0.0398063	0.392085	1.75354	2.1358	1.71034	0.186752	0.0443368	0.0716288	0.0519071	0.0594459	0.0291626
	-0.0298883	-0.0230392	-0.0191198	-0.0156524	-0.0273601	-0.0202356	0.00887685	0.0520452	0.410459	1.748	2.05188	1.64383	0.151637	0.0704725	0.0548771	0.0642289	0.0431681	0.0443648
	-0.00411316	-0.00981131	-0.0283031	-0.0218847	-0.020704	-0.00554338	0.000549603	0.053562	0.392778	1.68517	1.99385	1.53331	0.172022	0.0256345	0.0422046	0.0712234	0.0556525	0.0344746
	-0.0196198	-0.0193322	-0.0169349	-0.0204322	-0.0177239	-0.0234764	-0.00343737	0.0529195	0.428077	1.70044	1.9439	1.59342	0.144454	0.0642228	0.0457033	0.0406272	0.0264183	0.0526698
	-0.0239172	-0.0118233	-0.0226978	-0.035276	-0.0152482	-0.0167932	0.0260404	0.0965589	0.450792	1.78077	1.97949	1.52521	0.109101	0.0541289	0.0531541	0.056016	0.0243983	0.0484792
	-0.020043	-0.00623396	-0.0190474	-0.0150928	0.00438112	0.112159	0.723297	1.90025	1.87179	1.26462	0.0358435	0.0280534	0.0226154	0.0782069	0.0470161	0.0407884	0.0312061	0.0323583
	-0.0423882	-0.030737	-0.0152724	-0.007781	-0.0123842	-0.019979	0.0073404	0.0809212	0.417366	1.67409	1.93127	1.59235	0.11102	0.0446024	0.0553242	0.0554873	0.043351	0.061561
	-0.0265302	-0.0253021	-0.0184455	-0.023453	-0.0185845	-0.0126354	-0.00117661	0.0462393	0.405668	1.65936	1.91133	1.56025	0.157309	0.0522057	0.0522057	0.0598768	0.025664	0.0350132
	-0.0162835	-0.0127761	-0.00965891	-0.0265892	-0.0229597	-0.0087826	0.00236284	0.0346661	0.384453	1.69711	1.94789	1.61969	0.187762	0.0357038	0.0629958	0.0634108	0.0512745	0.0558604
	-0.0228434	-0.0332554	-0.0308496	-0.0155984	-0.01754	-0.01766	4.91622e-05	0.0438039	0.368549	1.64363	2.04118	1.65753	0.1737	0.0398059	0.0524771	0.0708888	0.0520651	0.0361375
	-0.022597	-0.0157368	-0.0164159	-0.0158794	-0.0112703	-0.00314304	-0.00199009	0.0598107	0.409213	1.66415	1.96208	1.56098	0.132866	0.0327201	0.0453914	0.0302418	0.0585245	0.0478683
	-0.0405769	-0.0357527	-0.0257458	-0.0210462	-0.0127785	-0.00378765	0.00126336	0.0620314	0.394703	1.69056	2.05994	1.58789	0.135322	0.0342748	0.0527943	0.0396514	0.0568136	0.0571676
	-0.0444256	-0.0296655	-0.0113868	-0.0357189	-0.0212971	-0.0295396	-0.00914225	0.038273	0.342952	1.64424	2.12451	1.7259	0.261387	0.0406999	0.0523965	0.0439443	0.0482422	0.0295006
	-0.0275915	-0.0239954	-0.0220234	-0.0113822	-0.00402999	-0.0135726	0.00665681	0.0496956	0.341041	1.57393	2.09093	1.75	0.260388	0.0459906	0.0147998	0.0526811	0.0617939	0.0232697
	-0.0165706	-0.0127862	-0.0315479	-0.0163364	-0.0114271	-0.018806	0.00415655	0.0522643	0.374211	1.67059	2.05241	1.73264	0.191938	0.0434758	0.0463999	0.0454855	0.0641156	0.0418293
	-0.0187072	-0.010154	-0.018009	-0.016767	-0.0179652	-0.0200427	0.00612377	0.0464877	0.36555	1.59063	2.04009	1.70743	0.220475	0.0524558	0.0300374	0.0507921	0.0535636	0.0446137
	-0.0155521	-0.012819	-0.0265815	-0.0159799	-8.30705e-05	-0.0161121	-0.00709556	0.0422675	0.350423	1.65491	2.07811	1.73601	0.188377	0.0305542	0.0597956	0.0429802	0.0450409	0.0388823
	-0.0272408	-0.0379626	-0.0378887	-0.0206603	-0.0164944	-0.0180297	0.00773339	0.0429812	0.33972	1.64461	2.13469	1.75214	0.240703	0.0459148	0.0449401	0.0525964	0.0603938	0.0618336
	-0.0255839	-0.0163889	-0.0214128	-0.0158388	-0.0150838	-0.0209418	-0.00403923	0.0390113	0.346337	1.64353	2.09348	1.7812	0.24074	0.0230396	0.0435085	0.0754632	0.040411	0.0432694
	-0.0328896	-0.0253766	-0.0254666	-0.0200316	-0.0126852	-0.0149882	0.0415546	0.168064	0.48019	1.62901	1.90323	1.62687	0.219473	0.0452164	0.0705589	0.0440953	0.0513463	0.041045
	-0.0180351	-0.0134764	-0.0124128	-0.00587489	0.0189632	0.106774	0.652158	1.90425	2.04977	1.41005	0.0393108	0.0245299	0.0500248	0.053683	0.0351634	0.0281696	0.0493537	0.0717721
	-0.0333773	-0.0238947	-0.0223972	-0.0112494	-0.00175438	0.0832208	0.670384	1.98175	2.02695	1.44484	0.0408061	0.038251	0.0406389	0.0292667	0.0477863	0.0566979	0.0337289	0.0402423
	-0.0180862	-0.0114582	-0.0260391	-0.028195	-0.00634208	0.108096	0.663023	1.89601	2.05292	1.47011	0.0715246	0.0419513	0.0369968	0.0550349	0.0287177	0.0465364	0.0585202	0.0529596
	-0.0169795	-0.0248799	-0.0167303	-0.0183399	-0.0234562	-0.0224919	-0.00425653	0.0406828	0.32351	1.5891	2.05204	1.78613	0.297867	0.0443639	0.0531363	0.0245029	0.0466087	0.0382787
	-0.0345654	-0.0343332	-0.0224935	-0.0260804	-0.0276253	-0.00485549	-0.0294102	0.0297033	0.353033	1.67546	2.10497	1.70435	0.238097	0.0461282	0.0383306	0.0391709	0.0541489	0.0561202
	-0.0165666	-0.0166442	-0.0150898	-0.0303806	-0.0191685	-0.0174317	-0.0131873	0.0476978	0.363103	1.66759	2.17648	1.74014	0.229713	0.0368113	0.0319377	0.0520003	0.0481958	0.0342395
	-0.0150372	-0.0193415	-0.0130494	-0.0169442	-0.0179354	-0.0148936	-0.0157796	0.0448706	0.340894	1.67796	2.12929	1.73869	0.202622	0.027537	0.0655508	0.0431155	0.0365275	0.043395
	-0.0151687	-0.019805	-0.0140121	-0.0204603	-0.0151545	0.00640149	0.00162938	0.0320432	0.329364	1.58084	2.03535	1.71	0.235515	0.0245224	0.0410925	0.063399	0.0550089	0.0643355
	-0.016591	-0.00835869	-0.0133579	-0.00552869	-0.0123329	-0.0211079	-0.00728624	0.0502545	0.327357	1.63396	2.20356	1.86777	0.273982	0.0356975	0.0249757	0.0602916	0.0478093	0.0395465
	-0.0295495	-0.0342744	-0.0176154	-0.025405	-0.0218221	0.0174563	0.116717	0.409111	0.65686	1.57485	1.74292	1.4349	0.200878	0.0428353	0.0516077	0.0200977	0.0476815	0.0442915
	-0.0184949	-0.0175877	-0.00816987	-0.00434458	0.0116778	0.116371	0.687416	1.98202	2.05368	1.474	0.0582261	0.0164241	0.0201706	0.0451259	0.034404	0.0524599	0.0541745	0.0569658
	-0.0232152	-0.0182359	-0.0251826	-0.0158132	-0.00537362	0.035814	0.219206	0.688925	0.960904	1.57676	1.41522	1.21161	0.221249	0.0506713	0.0594438	0.0308104	0.0631853	0.0401455
	-0.0396644	-0.0273161	-0.0196411	-0.0161835	-0.00768545	-0.00180818	-0.0235293	0.0465311	0.332023	1.56051	2.01142	1.76626	0.248038	0.047381	0.0386086	0.0384752	0.051545	0.0334015
	-0.0285059	-0.0292474	-0.0204433	-0.0221621	-0.0136233	-0.0128701	-0.00319241	0.0358102	0.340775	1.64575	2.26102	1.83167	0.299608	0.0297233	0.0394704	0.0750976	0.0626153	0.0588938
	-0.0214097	-0.0240431	-0.0227995	-0.0263266	-0.0248748	-0.0201107	-0.0101872	0.0469079	0.335164	1.61876	2.14943	1.74881	0.280556	0.0348617	0.0524066	0.0373311	0.0441419	0.0383155
	-0.0232665	-0.0233219	-0.0191818	-0.0282133	-0.0275456	-0.00512131	-0.00824722	0.0386752	0.326547	1.53947	2.03035	1.71254	0.214748	0.0334694	0.0334694	0.0286749	0.0518084	0.058919
	-0.0217435	-0.018634	-0.0340901	-0.0209552	-0.0197512	-0.011528	0.00392926	0.0537262	0.339331	1.62508	2.10593	1.78147	0.223913	0.0514386	0.0631352	0.0431763	0.0451137	0.0344138
	-0.0283253	-0.0209231	-0.0139111	-0.0274832	-0.0223902	-0.00950845	-0.00040199	0.0297651	0.303109	1.60228	2.1353	1.8207	0.299291	0.0381163	0.0507876	0.0413914	0.0540501	0.0504389
	-0.0172736	-0.0210798	-0.0305383	-0.0179796	-0.0186473	-0.0350267	0.00128821	0.0389295	0.302306	1.48928	2.07701	1.78737	0.271364	0.0294842	0.0431301	0.0605977	0.0249288	0.046861
	-0.0206083	-0.00812708	-0.0226426	-0.0303425	-0.0208126	-0.0235329	-0.00349391	0.0410351	0.352688	1.64528	2.21599	1.90905	0.29439	0.0257524	0.0618167	0.0594885	0.0546973	0.0480072
	-0.0363004	-0.0331803	-0.0190579	-0.0240355	-0.0164588	-0.0203641	-0.00395476	0.0492331	0.338714	1.66789	2.13966	1.82907	0.231076	0.0318119	0.0630027	0.0529292	0.0338058	0.0551838
	-0.0231238	-0.0334693	-0.033027	-0.00698589	-0.0184516	-0.0161823	-0.00479099	0.0372268	0.315742	1.57724	2.08604	1.71559	0.236335	0.0484216	0.0591434	0.0612242	0.0361003	0.0452057
	-0.034155	-0.0433389	-0.030247	-0.0111011	-0.0147131	-0.0253497	0.0100911	0.0606859	0.336003	1.59017	2.11818	1.77147	0.27637	0.0410313	0.035183	0.0437241	0.065566	0.0543783
	-0.0249242	-0.0333777	-0.0300882	-0.0151352	-0.0253561	-0.0251691	0.0133077	0.0567103	0.373509	1.67199	2.15589	1.80569	0.217398	0.0514952	0.0466216	0.0388764	0.060953	0.0516483
	-0.0162762	-0.0197393	-0.0344755	-0.0208236	0.00507546	0.00599156	0.122908	0.365882	0.662786	1.58423	1.58212	1.27119	0.108317	0.0453686	0.0200261	0.0532019	0.0574414	0.028576
	-0.0264633	-0.0232213	-0.0258071	-0.0309932	-0.0153442	-0.0238122	0.00658818	0.0563151	0.369376	1.61582	2.02982	1.6239	0.149777	0.0492964	0.0307768	0.0343308	0.0456979	0.0455869
	-0.0311563	-0.0324508	-0.0343982	-0.0274927	-0.0062609	-0.00994552	0.000616733	0.0583107	0.381266	1.61213	1.99187	1.59192	0.153222	0.046306	0.0570279	0.0456842	0.0601279	0.0575578
	-0.0249134	-0.0307889	-0.0257811	-0.0124475	-0.00757902	-0.00443654	0.0019698	0.0682878	0.407536	1.64525	2.01562	1.5909	0.136314	0.0312635	0.036137	0.0592245	0.0443406	0.035945
	-0.017908	-0.0191139	-0.0304545	-0.0248507	-0.00953094	0.00563932	0.00246844	0.0601388	0.372516	1.5798	1.88207	1.48549	0.140407	0.0259339	0.0512764	0.0296073	0.0407981	0.0380287
	-0.0102003	-0.0157105	-0.0178133	-0.0187077	-0.0314473	-0.00752138	0.00581898	0.057834	0.380221	1.63268	2.00473	1.59134	0.182851	0.0296402	0.0393874	0.0520012	0.0254623	0.0371597
	-0.0419564	-0.0329165	-0.0233434	-0.0291557	-0.0250306	-0.0136698	0.00130626	0.0452489	0.374327	1.61747	1.99575	1.56344	0.146804	0.0523182	0.0532929	0.0398833	0.0477098	0.0519408
	-0.0256128	-0.0176903	-0.0276726	-0.0207274	-0.00586251	0.00160263	0.0105861	0.0496129	0.428792	1.73928	1.99811	1.57687	0.133511	0.0277158	0.0530583	0.0467315	0.0305732	0.0358016
	-0.0290835	-0.0291057	-0.0293349	-0.034243	-0.0264534	-0.0193097	-0.0100578	0.0485871	0.424324	1.6631	1.96791	1.48571	0.130536	0.0474643	0.0338184	0.0575831	0.0399396	0.0513267
	-0.0289919	-0.0144085	-0.00945856	-0.023408	-0.00684348	0.000847191	0.00363582	0.0565429	0.416511	1.70622	1.96722	1.5781	0.137777	0.0374321	0.0315838	0.0420427	0.0368935	0.030137
	-0.0292612	-0.0231203	-0.0188902	-0.0255768	-0.0168426	-0.00296772	-0.0129377	0.0412482	0.391062	1.6534	1.91082	1.54222	0.136739	0.0395385	0.0570833	0.0439256	0.0452172	0.0580659
	-0.0280589	-0.0302164	-0.0431851	-0.0274468	-0.0057078	-0.0178363	-0.0140282	0.0374829	0.411127	1.65562	1.95197	1.54399	0.122946	0.0362056	0.0401044	0.0631771	0.0520274	0.0629712
	-0.0241868	-0.0125578	-0.000562702	-0.00922661	-0.0114393	-0.00526466	-0.00171441	0.0481886	0.367235	1.61622	2.0048	1.61933	0.123344	0.0416028	0.0620717	0.0643008	0.0419776	0.0412913
	-0.0249685	-0.0281883	-0.030381	-0.0220847	-0.0177177	-0.00840538	-0.00381316	0.0389913	0.360844	1.57866	2.0331	1.64374	0.197336	0.0343578	0.0324084	0.0458032	0.0389102	0.079251
	-0.0177915	-0.0325964	-0.023637	-0.0349934	-0.0272213	-0.0113123	0.00347335	0.0467706	0.378351	1.63059	2.01046	1.68831	0.141841	0.0656338	0.0627097	0.0549941	0.0668015	0.0712983
	-0.0274769	-0.0130704	-0.0196817	-0.020089	-0.0185848	-0.0316968	-0.00550936	0.0828667	0.377822	1.61835	2.01527	1.63442	0.152635	0.0483187	0.0317485	0.0343732	0.0494335	0.058671
	-0.0286654	-0.0247152	-0.0255497	-0.0172534	-0.0194195	-0.0217225	0.0133045	0.0488226	0.390669	1.72912	2.14812	1.66376	0.176241	0.0689903	0.0485213	0.0683468	0.0262663	0.0522748
	-0.0282721	-0.021556	-0.00605064	-0.0133336	-0.0235778	-0.0181805	0.00580155	0.0538275	0.397108	1.65408	2.06057	1.63189	0.158489	0.052642	0.0731109	0.039861	0.0477578	0.0384312
	-0.0215744	-0.0359476	-0.0272251	-0.0152231	-0.0267179	-0.0122146	-0.000733297	0.0386803	0.364015	1.58157	2.0253	1.61714	0.177941	0.057306	0.0475588	0.0406984	0.0562811	0.0337955
	-0.0316556	-0.0275507	-0.0132237	-0.0166216	-0.012928	-0.021607	0.000616401	0.0407689	0.35089	1.62069	1.99353	1.57648	0.12871	0.0551658	0.030798	0.0304275	0.0593678	0.0450786
	-0.0220421	-0.0147392	-0.0252614	-0.0173627	-0.0229862	-0.0187594	-0.0137309	0.0519182	0.390726	1.66627	1.98855	1.56348	0.132031	0.0432886	0.0403645	0.0604567	0.0519844	0.05132
	-0.0189712	-0.0186282	-0.0191927	-0.0237136	-0.0371966	-0.0134721	-0.0122412	0.0936665	0.572355	1.75949	1.92952	1.38832	0.109761	0.0672926	0.0633938	0.0479922	0.0520023	0.0396187
	-0.0180699	-0.0184572	-0.0145217	-0.0245965	-0.0255993	-0.00872597	0.0201061	0.129793	0.777189	2.15408	2.12995	1.3748	0.0641204	0.0667306	0.0404134	0.059191	0.0441426	0.0629952
	-0.0250125	-0.0267388	-0.0172556	-0.017633	-0.00809722	-0.0102851	0.0195665	0.127858	0.795039	2.15841	2.12554	1.39727	0.0510924	0.058639	0.0430436	0.0389708	0.0640125	0.0539989
	-0.0210888	-0.0129562	-0.01339	-0.0241701	-0.0179139	0.0139282	0.0177694	0.134156	0.745893	2.12124	2.07356	1.34281	0.0562965	0.0525337	0.0613061	0.0326727	0.0538449	0.0345492
	-0.0215594	-0.0276449	-0.0327749	-0.00956525	-0.00445479	-0.00336087	-0.00600551	0.118395	0.761046	2.14953	2.08243	1.34481	0.0789504	0.0747271	0.0406122	0.0468056	0.0536283	0.0322949
	-0.0132407	-0.0221698	-0.0326589	0.000267609	-0.00731495	0.00318231	0.0218765	0.144247	0.747924	2.09378	2.0813	1.31247	0.0580234	0.0578141	0.0383198	0.0706257	0.0412159	0.0499227
	-0.0381391	-0.0337133	-0.0184126	-0.024056	-0.0245399	-0.0193634	0.0138931	0.137039	0.793758	2.18003	2.10577	1.39862	0.0405518	0.0570486	0.0667958	0.0362595	0.0340104	0.033944
	-0.0253766	-0.0248346	-0.0171435	-0.0285694	-0.0183484	-0.00925208	-0.000112601	0.120228	0.747038	2.07952	2.13253	1.30827	0.0845323	0.051727	0.0497776	0.0689258	0.0361398	0.0437389
	-0.0254392	-0.0160009	-0.0137836	-0.0179467	-0.0225732	-0.0165378	0.0209644	0.121547	0.757098	2.13276	2.02878	1.32238	0.0451444	0.0382691	0.0265726	0.0542025	0.0497933	0.0275962
	-0.0331051	-0.0167844	-0.0167844	-0.0162479	-0.0121228	-0.00637511	-0.00169439	0.133454	0.737114	2.11645	2.12585	1.37623	0.039753	0.0809958	0.0605269	0.0266544	0.0560231	0.0436832
	-0.0117958	-0.0243209	-0.0441463	-0.0301073	-0.0257227	-0.0161083	0.0164539	0.116954	0.725337	2.1271	2.12572	1.40238	0.0612296	0.0525723	0.0545217	0.0420858	0.0452856	0.051001
	-0.0103902	-0.0208908	-0.00997556	-0.00653804	-0.0219218	-0.0159631	-0.00824644	0.120202	0.754106	2.1049	2.16439	1.38021	0.0176166	0.06389	0.0629153	0.0370104	0.051771	0.0220192
	-0.0195602	-0.0237537	-0.0307496	-0.0288418	-0.0173819	-0.0139228	0.00589132	0.145393	0.798922	2.16585	2.12994	1.36225	0.0419922	0.0651027	0.0621786	0.0496685	0.0304629	0.0609237
	-0.0451868	-0.0344651	-0.0262909	-0.0197433	-0.0163208	-0.017194	-0.00287915	0.111384	0.770769	2.13334	2.15649	1.50622	0.0536471	0.0536994	0.0585729	0.0442637	0.0753881	0.0413162
	-0.0239433	-0.0200928	-0.0113542	-0.0166501	-0.0305879	-0.0108983	0.0209578	0.141416	0.762066	2.14638	2.14453	1.43208	0.048164	0.0510672	0.0520419	0.0376733	0.0566615	0.0244506
	-0.0294343	-0.0249421	-0.0118995	-0.00772666	-0.0167727	-0.00454828	0.0124218	0.127073	0.867382	2.22851	2.18529	1.32494	0.0406394	0.0959378	0.037455	0.0567024	0.0528979	0.0643732
	-0.0260257	-0.0246869	-0.0225756	-0.0155415	-0.0341	-0.0156147	0.0275218	0.149189	0.843001	2.15576	2.13395	1.36517	0.0422752	0.0701651	0.0633421	0.0622795	0.0454343	0.0360639
	-0.0212577	-0.0294014	-0.0293768	-0.0239022	-0.0188092	-0.00527986	0.0153184	0.142335	0.745678	2.19719	2.17619	1.40594	0.0732752	0.0655298	0.0626057	0.0405067	0.0414283	0.0233958
	-0.0281071	-0.0190451	-0.0127776	-0.0173181	-0.0131347	-0.0251625	-0.0064458	0.125993	0.800834	2.16935	2.16234	1.35523	0.0596415	0.0642534	0.0447591	0.0262438	0.0254627	0.0527109
	-0.0166147	-0.0159508	-0.0176037	-0.0228697	-0.0316796	-0.01448	0.0141167	0.142942	0.848315	2.15987	2.12607	1.2678	0.0694764	0.0636072	0.0558095	0.0566498	0.0632258	0.0455255
	-0.0175829	-0.0220197	-0.0321328	-0.0189284	-0.0206571	-0.00692146	0.0168702	0.126018	0.812135	2.18793	2.13743	1.34146	0.0758947	0.0546185	0.0487702	0.0486812	0.0496148	0.0188
	-0.030277	-0.0246121	-0.000867272	-0.00714662	-0.00765968	0.000683485	0.00642866	0.15621	0.882764	2.17955	2.17604	1.28764	0.0344818	0.0690901	0.059343	0.0544003	0.0373906	0.0525436
	-0.0205444	-0.0309121	-0.034823	-0.0198102	-0.0175976	-0.0229086	-0.00428185	0.156059	0.897649	2.20159	2.12701	1.18911	0.0437232	0.0476953	0.0584171	0.0604979	0.0148357	0.024296
	-0.0320035	-0.032745	-0.0204061	-0.0190251	-0.0229432	-0.0136406	0.00992622	0.139137	0.76077	2.13596	2.1632	1.30753	0.0377289	0.0543827	0.0787505	0.0474777	0.0274499	0.0479196
	-0.0199822	-0.0131885	-0.0172063	-0.0441815	-0.0308616	0.00325945	0.00522953	0.147676	0.805405	2.13235	2.10499	1.31949	0.0614965	0.0669366	0.0347711	0.0505831	0.0494148	0.0492819
	-0.0186054	-0.0182292	-0.0261087	-0.0268538	-0.0139537	-0.00139827	0.0111805	0.129445	0.825893	2.15184	2.0621	1.27649	0.0585872	0.0565959	0.0507476	0.0592887	0.0363197	0.0582738
	-0.0430952	-0.0271952	-0.0124097	-0.00867405	-0.0150526	0.00150892	0.0156334	0.126295	0.760087	2.05328	2.0752	1.32164	0.0498148	0.0620674	0.0357502	0.0372678	0.0420178	0.0405335
	-0.0228227	-0.0171684	-0.0277152	-0.0209987	-0.0202495	-0.0251288	-0.00607626	0.11261	0.679909	2.07679	2.12143	1.36202	0.0560712	0.0598549	0.0530319	0.0471748	0.0506624	0.0518365
	-0.0154635	-0.0180194	-0.0268727	-0.0280549	-0.0187786	-0.0207312	-0.00633837	0.121641	0.761812	2.10865	2.12113	1.38545	0.0519044	0.0711161	0.0642931	0.0335048	0.0601961	0.0422073
	-0.0264142	-0.0280518	-0.0217758	-0.0148112	-0.0236618	0.00146838	0.000291504	0.1129	0.763498	2.14706	2.13833	1.35198	0.0791257	0.0385959	0.0356718	0.0500107	0.0403581	0.0332694
	-0.0298859	-0.0305498	-0.0241838	-0.0108502	-0.0137247	-0.0236128	0.0199494	0.12641	0.780067	2.17281	2.16319	1.32177	0.0599872	0.0645154	0.0372235	0.0617396	0.0385359	0.038625
	-0.00800965	-0.0157771	-0.0127329	0.0221215	0.139893	0.640205	1.37507	1.3225	0.765307	0.041524	0.0448116	0.0417682	0.0367516	0.0280839	0.0290586	0.0348267	0.0565453	0.0644313
	-0.0148226	-0.0136937	-0.0258442	-0.00137245	0.129742	0.667169	1.42564	1.32239	0.71684	0.0385053	0.0266207	0.0238854	0.0378626	0.0347919	0.0182218	0.0189287	0.0264383	0.0505849
	-0.00998277	-0.0115096	-0.018227	0.00624473	0.142199	0.680969	1.3923	1.30792	0.726348	0.0148541	0.0397142	0.031991	0.0531937	0.0423254	0.0179576	0.0463538	0.039185	0.0694683
	-0.0136904	0.00242019	-0.0106632	-0.00220781	0.0772803	0.421727	0.95801	0.979433	0.751053	0.65758	0.690179	0.474629	0.0504077	0.0303888	0.0518324	0.0320218	0.0507633	0.0557916
	-0.0256287	-0.0359414	-0.0168851	-0.0236113	-0.0121398	-0.0160355	-0.0086996	0.112052	0.717672	2.0819	2.11762	1.33248	0.0663286	0.079399	0.0394358	0.0349925	0.0432301	0.0392867
	-0.0240106	-0.0290564	-0.00924707	-0.00732955	-0.0124458	-0.0110498	0.00913468	0.114504	0.714015	2.04114	2.09582	1.43667	0.0581371	0.0539556	0.0237396	0.0625946	0.0381404	0.0344635
	-0.0258297	-0.0180511	-0.0127327	-0.017333	-0.0197759	-0.0167486	-0.00116837	0.121578	0.75211	2.13754	2.02319	1.25845	0.0399915	0.0734471	0.0461552	0.0438223	0.0409395	0.0607221
	0.0124159	0.00451547	0.00618442	-0.000482087	0.116339	0.615864	1.38404	1.34065	0.815789	0.0537777	0.0526576	0.031665	0.0312717	0.0208324	0.0364278	0.0289939	0.0239972	0.043647
	-0.013092	-0.0108127	-0.0172032	-0.0295729	-0.0120522	0.00278701	0.00819635	0.124747	0.736904	2.11023	2.07065	1.37537	0.045367	0.0587409	0.0470443	0.0449487	0.0327302	0.0327747
	-0.0250813	-0.0350067	-0.016351	-0.0144634	-0.0230138	-0.00928783	0.0258621	0.110017	0.653526	2.00584	2.13648	1.47356	0.0930421	0.0859889	0.0577222	0.0524979	0.0448239	0.039751
	-0.0187731	-0.014834	-0.0160776	-0.0157697	-0.0189852	0.00190379	0.0209233	0.112517	0.666429	2.10478	2.23256	1.47331	0.0711277	0.0623972	0.0575236	0.044025	0.0397153	0.0385412
	-0.0206853	-0.0180075	-0.0193819	-0.00718107	-0.0108979	0.00687747	-0.000875105	0.122188	0.737578	2.06853	2.14605	1.41274	0.072843	0.0725709	0.0472284	0.0343774	0.018906	0.0323753
	-0.0296045	-0.0210735	-0.0188477	-0.00372575	-0.016378	-0.0213821	0.00753998	0.104767	0.751199	2.10983	2.10776	1.31697	0.0477438	0.0545563	0.0604046	0.0499457	0.0513606	0.0478604
	-0.0364497	-0.0408759	-0.0119841	-0.00183009	-0.0179165	-0.0164197	0.0148652	0.132237	0.733022	2.01351	2.00642	1.35569	0.0511431	0.0672632	0.0419207	0.0472887	0.0494024	0.0431774
	-0.0237745	-0.0236969	-0.022011	0.0131117	0.0870927	0.374308	0.834747	0.819904	0.740873	0.854005	0.885222	0.582086	0.0327953	0.0326697	0.0209732	0.0438087	0.0569316	0.0505291
	-0.0232882	-0.0177336	-0.021653	-0.0192185	0.0811779	0.456041	0.989493	0.948882	0.768288	0.653544	0.67487	0.462546	0.046766	0.0514303	0.0368096	0.0269983	0.0508598	0.0625782
	-0.00634303	-0.0163233	-0.0268209	-0.00432648	0.0485741	0.26286	0.655127	0.65582	0.728207	1.08951	1.14947	0.835034	0.05577	0.0576462	0.0527726	0.0431096	0.0314958	0.042506
	-0.0303578	-0.0257881	-0.0254935	-0.0247881	-0.0206746	-0.0036861	0.0188282	0.1322	0.785243	2.28742	2.28469	1.56394	0.0518544	0.0423166	0.0520637	0.0483764	0.0491455	0.0246886
	-0.0341498	-0.0352011	-0.0260778	-0.0259089	-0.0244688	-0.0127817	0.0105272	0.18462	1.06578	2.91817	2.94165	1.79327	0.0506287	0.0774811	0.0638351	0.0722576	0.0474215	0.0547103
	-0.0440486	-0.0303503	-0.0295812	-0.0339431	-0.0361848	-0.0154014	0.00676509	0.183721	1.11388	3.01506	2.95833	1.91301	0.0972213	0.0755788	0.0356156	0.0637746	0.0482038	0.0433748
	-0.0426638	-0.0407275	-0.0377164	-0.0378158	-0.0380752	-0.0263978	0.00807904	0.187746	1.09383	2.95301	3.00151	1.90416	0.0614538	0.0740832	0.0828556	0.0849068	0.0569822	0.044998
	-0.0293118	-0.0394805	-0.0298335	-0.0162712	-0.00503002	-0.0125048	0.00681613	0.173211	0.958563	2.78274	2.95272	1.96343	0.0834529	0.0785375	0.0697651	0.0696316	0.0630967	0.0417414
	-0.0335698	-0.0292434	-0.0367791	-0.0312351	-0.0068137	0.127736	0.326327	0.454165	1.05058	2.42836	2.37086	1.60654	0.0974971	0.0682872	0.0419699	0.0665009	0.0535663	0.0589276
	-0.0405106	-0.0343032	-0.0340986	-0.0196419	0.145407	0.871572	2.03572	1.9961	1.14577	0.034243	0.0381124	0.0586137	0.0366244	0.025934	0.0181363	0.0228121	0.0416889	0.0312101
	-0.0203167	-0.0262586	-0.0110394	0.0195727	0.192877	0.914447	1.99893	1.92498	1.13981	0.0809479	0.0510255	0.0629519	0.0631043	0.0419223	0.0448464	0.0305075	0.0653662	0.0633495
	-0.0275528	-0.0252291	-0.0255644	-0.00478875	0.117143	0.607615	1.33249	1.34605	1.09383	1.05045	1.07367	0.663852	0.0459455	0.0440065	0.0430318	0.0305514	0.0738943	0.0851914
	-0.0374671	-0.0316692	-0.0248126	-0.0351855	-0.0444677	-0.0264238	0.0249795	0.169552	1.10304	3.02613	2.98283	1.96962	0.0605547	0.106661	0.0900905	0.0706607	0.0521009	0.0562882
	-0.0084506	-0.0110508	-0.00268821	0.0208592	0.159755	0.899589	2.01897	1.93098	1.20282	0.049915	0.0448528	0.047652	0.048877	0.0561619	0.0161987	0.0453166	0.0717971	0.0853985
	-0.0294942	-0.0278788	-0.0226011	-0.00732983	0.115027	0.667322	1.5351	1.5573	1.15523	0.773074	0.764942	0.493652	0.0541575	0.0270854	0.0202624	0.0671443	0.0719593	0.0794248
	-0.0361273	-0.0322215	-0.0282121	-0.0237411	-0.0293471	-0.0250341	0.0123213	0.194815	1.07595	2.97408	3.04237	1.99004	0.0812798	0.0849484	0.0674036	0.0527534	0.0698744	0.0493383
	-0.0473642	-0.0264627	-0.0334178	-0.040919	-0.0265148	-0.0262078	0.0126484	0.215535	1.15738	3.09185	3.12586	1.9842	0.0786092	0.116781	0.0797423	0.079179	0.0679763	0.0408391
	-0.0515862	-0.0356086	-0.0359277	-0.035401	-0.0229266	-0.030958	0.00637493	0.195721	1.12065	3.16893	3.17709	2.09972	0.0586076	0.0637428	0.0929841	0.0550732	0.0627644	0.0552544
	-0.0305313	-0.0338176	-0.0225585	0.005947	0.0879072	0.433068	1.01418	1.06365	1.16163	1.58565	1.52531	1.01819	0.0682196	0.0496896	0.0301954	0.0490767	0.0498989	0.0662478
	-0.0338406	-0.0301891	-0.0326518	-0.023074	-0.0236103	-0.00746613	-0.00223667	0.176362	1.06374	3.01035	3.00069	2.03001	0.071698	0.0814556	0.0921774	0.0827516	0.059935	0.0320006
	-0.0526009	-0.0352955	-0.0280212	-0.01434	-0.026313	-0.0166793	-0.00340638	0.168717	1.16615	3.07429	3.0069	1.91332	0.0730622	0.10067	0.0675294	0.0516831	0.0650288	0.0433186
	-0.0415066	-0.0418608	-0.0284497	-0.00231896	0.0603976	0.376922	0.88677	0.94464	1.19111	1.86634	1.82293	1.14942	0.0558567	0.0645872	0.0694608	0.0618637	0.0521993	0.0597093
	-0.0279816	-0.0195392	-0.0117496	0.00221021	0.156283	0.899072	2.11065	2.01976	1.18906	0.0770774	0.0549811	0.0555886	0.0503933	0.0369357	0.0408345	0.0408938	0.0614322	0.0955916
	-0.0412545	-0.0280212	-0.00438243	0.0228019	0.183058	0.862053	1.9745	1.94516	1.18285	0.0830203	0.0436718	0.0671555	0.049208	0.0462002	0.0354783	0.0544931	0.051581	0.0712973
	-0.0498962	-0.0338521	-0.0275923	-0.0022566	0.00636111	0.124656	0.337316	0.46391	1.05617	2.66005	2.65955	1.79978	0.0740726	0.101764	0.0764211	0.0856246	0.0636303	0.0574944
	-0.0395565	-0.0288347	-0.0277303	-0.038113	-0.0298511	-0.0121094	0.0168457	0.160549	1.0352	3.08609	3.09456	2.15731	0.0813489	0.0831414	0.0704701	0.0587707	0.0657459	0.0562864
	-0.0397977	-0.0395987	-0.0254516	-0.0300519	-0.0298332	-0.0122067	0.0236375	0.175449	1.10486	3.12321	3.20236	2.07225	0.0765575	0.0908642	0.0762436	0.0961579	0.0690144	0.0624799
	-0.0232984	-0.0279236	-0.0264346	-0.037791	-0.0275992	-0.00367806	0.0147702	0.157653	1.07343	3.05624	3.12124	2.07479	0.0739034	0.074784	0.0669863	0.0687855	0.074469	0.0657849
	-0.0389069	-0.0265143	-0.0281017	-0.0300589	-0.0173659	-0.0140316	0.0200314	0.129261	0.813575	2.73542	2.86955	2.04101	0.119807	0.0918545	0.0928292	0.0554472	0.0697145	0.0372379
	-0.0378845	-0.0395886	-0.0313491	-0.0327599	-0.0288884	-0.0135215	0.00985483	0.141213	0.867304	2.81195	2.9619	2.11789	0.126202	0.0712506	0.0722253	0.0847057	0.0637682	0.0458912
	-0.0411708	-0.0441252	-0.0397312	-0.0314051	-0.0243297	-0.0192587	0.0123845	0.13675	0.856835	2.83974	3.0527	2.19572	0.145446	0.105724	0.088179	0.0850356	0.0755766	0.0431227
	-0.032799	-0.04185	-0.0471191	-0.030765	-0.0207802	-0.0114776	0.00828104	0.124093	0.853652	2.83198	3.03092	2.12467	0.14489	0.106907	0.0718176	0.0616951	0.0556826	0.0580088
	-0.0429561	-0.0424473	-0.0280303	-0.0336438	-0.0231926	-0.00835822	0.00901367	0.157033	0.88255	2.86015	3.00733	2.11574	0.122708	0.0821472	0.0762989	0.0666211	0.0596751	0.0546686
	-0.0339778	-0.0341657	-0.0461361	-0.0322659	-0.0237563	-0.0101214	0.0115189	0.138665	0.857811	2.76919	2.95482	2.10284	0.101748	0.072055	0.0905745	0.0764728	0.0693212	0.0352501
	-0.0227835	-0.0472257	-0.0449099	-0.0295892	-0.0301081	-0.015173	0.00815842	0.148129	0.888	2.85637	3.04413	2.13045	0.121162	0.0975495	0.0536875	0.0875405	0.0768841	0.0660294
	-0.0382999	-0.0356332	-0.0388897	-0.0382043	-0.0533753	-0.0229822	0.028667	0.136628	0.788996	2.80657	2.93605	2.18228	0.16043	0.102272	0.0740053	0.0726166	0.0641734	0.0563093
	-0.0353555	-0.0297566	-0.0338068	-0.028064	-0.0290144	-0.0254835	0.0269393	0.128061	0.868084	2.80145	2.91295	2.03373	0.119094	0.0912254	0.0999978	0.0895834	0.0676593	0.0870215
	-0.0386541	-0.0288617	-0.0297455	-0.0329348	-0.0327162	-0.0153055	0.0235626	0.156411	0.881984	2.75626	2.95796	2.20509	0.14085	0.0792743	0.0919456	0.0489881	0.0723444	0.0668721
	-0.0436599	-0.0323846	-0.0470469	-0.0346772	-0.0415513	-0.0200147	0.00668853	0.131136	0.818919	2.77748	2.99391	2.19236	0.151953	0.099852	0.0969279	0.0661989	0.0471457	0.0395255
	-0.0336124	-0.0270398	-0.0357131	-0.0391805	-0.0250531	-0.015098	0.00457072	0.128737	0.826148	2.74741	2.94581	2.25761	0.148631	0.0706842	0.0853049	0.078815	0.0691916	0.0621693
	-0.0450792	-0.0359839	-0.0296672	-0.0275509	-0.027067	-0.0236079	-0.00588818	0.123558	0.844685	2.69488	2.88345	2.13472	0.107949	0.0941142	0.0629234	0.0643669	0.0681833	0.054825
	-0.0472804	-0.0374326	-0.0451076	-0.0364931	-0.0135151	-0.0314967	-0.0124667	0.141655	0.95634	2.87727	2.95816	2.069	0.0731337	0.0826296	0.0689836	0.0572694	0.0679788	0.0587851
	-0.0253691	-0.0285335	-0.0363392	-0.0270991	-0.0297899	-0.0254624	-0.00952386	0.107402	0.771083	2.73589	2.91885	2.17548	0.131562	0.0859387	0.0576721	0.0917623	0.0605676	0.0518843
	-0.0449449	-0.0448231	-0.0559344	-0.0473004	-0.0424727	-0.0173666	0.011566	0.12861	0.833105	2.79199	2.97279	2.1932	0.0850574	0.0798803	0.0467401	0.0903451	0.058628	0.0471534
	-0.0515777	-0.0489664	-0.0433695	-0.0305029	-0.0312405	-0.0220578	0.010269	0.131221	0.905345	2.89303	3.07992	2.25907	0.105462	0.0899708	0.0841226	0.0955403	0.0726946	0.0610426
	-0.0408494	-0.0285344	-0.0191412	-0.0245462	-0.0277326	-0.0188618	0.00199437	0.143925	0.941063	2.87451	3.08398	2.0828	0.0909037	0.106028	0.0777615	0.0706194	0.0497933	0.0674054
	-0.0365943	-0.0434656	-0.0414282	-0.0379407	-0.0277023	-0.0159289	0.026188	0.144652	0.90191	2.91344	3.08151	2.16326	0.111571	0.0841951	0.0491054	0.0610374	0.0578376	0.0593884
	-0.0370205	-0.0346747	-0.0403776	-0.035072	-0.0287575	-0.0153385	0.00666009	0.144085	0.893586	2.81318	2.93096	2.11287	0.127961	0.103698	0.0890773	0.0562526	0.0772604	0.0552399
	-0.0266062	-0.0330458	-0.0365476	-0.0221311	-0.0313958	-0.0279463	0.00722467	0.159269	0.870319	2.81284	2.98876	2.16391	0.14498	0.114607	0.06977	0.061417	0.0648224	0.0541889
	-0.0448658	-0.0436599	-0.0287845	-0.0205577	-0.0210009	-0.0321747	0.0010367	0.123102	0.835236	2.82674	2.93867	2.22716	0.112277	0.07769	0.0893865	0.0703866	0.0714315	0.0515824
	-0.0355942	-0.0506757	-0.0395804	-0.0352089	-0.0367189	-0.0146401	0.0116598	0.132962	0.808172	2.84876	3.14708	2.39242	0.173006	0.0796518	0.0962219	0.085926	0.0770718	0.0546753
	-0.0393155	-0.0430113	-0.0351156	-0.0425473	-0.0238167	-0.00130128	0.0155563	0.111245	0.771009	2.77676	3.02223	2.25354	0.183138	0.0817247	0.0661293	0.0572621	0.0736962	0.0603598
	-0.0415069	-0.0307741	-0.0301442	-0.0410933	-0.0321637	-0.000201606	-0.00835748	0.102526	0.756151	2.77961	3.01401	2.22949	0.127835	0.0702624	0.0965796	0.107528	0.0678367	0.0795122
	-0.0449782	-0.032984	-0.0295722	-0.0439192	-0.0358934	-0.0203203	0.0136752	0.136562	0.871063	2.97944	3.11074	2.26664	0.132915	0.0713076	0.0810547	0.0850385	0.0655982	0.0487623
	-0.0312182	-0.0413204	-0.034226	-0.0161135	-0.0232122	-0.0135736	0.00144593	0.139773	0.828616	2.89754	3.15427	2.32524	0.0890713	0.100119	0.0513834	0.0765323	0.0645724	0.0663671
	-0.0394641	-0.0382804	-0.0277581	-0.0388761	-0.036952	-0.0231012	0.00332167	0.18016	1.0988	3.19459	3.1919	2.12931	0.0643051	0.108378	0.0820606	0.0797426	0.0759262	0.0693025
	-0.0268331	-0.0235357	-0.0252539	-0.0174643	-0.0176597	-0.0279748	0.013481	0.167768	1.05817	3.09951	3.26159	2.09715	0.0784253	0.0793477	0.0754488	0.0686773	0.0702566	0.0803805
	-0.0360325	-0.0370505	-0.02994	-0.0208091	-0.00936083	0.00123715	0.0314126	0.205353	1.11387	3.11322	3.12972	2.06064	0.0904889	0.0844418	0.060074	0.0750457	0.0588993	0.0549786
	-0.0354798	-0.0288961	-0.0327417	-0.031321	-0.0428159	-0.023347	0.0130233	0.195096	1.24329	3.2951	3.13855	1.96969	0.0393863	0.0949359	0.0598463	0.082326	0.0758442	0.0616885
	-0.0250711	-0.027284	-0.0405312	-0.0430645	-0.0225644	-0.0214994	0.0120254	0.209	1.24275	3.2038	3.11599	1.92049	0.0846024	0.103186	0.0378805	0.0608597	0.0525518	0.0555205
	-0.0398677	-0.0415053	-0.0372913	-0.0272166	-0.0235521	-0.0152475	0.0311709	0.218935	1.31399	3.25947	3.19365	1.9474	0.0742453	0.0759959	0.0594258	0.0601327	0.0695094	0.0402008
	-0.0311411	-0.0471409	-0.0429269	-0.0366079	-0.0371384	-0.0137691	0.0210106	0.194001	1.17882	3.23951	3.19219	2.07344	0.0434332	0.094151	0.0580867	0.0652094	0.076741	0.066639
	-0.0378732	-0.0208997	-0.022078	-0.0332161	-0.045737	-0.0136838	0.00233273	0.196878	1.19407	3.28894	3.22586	2.03855	0.0614936	0.0717863	0.042545	0.0660726	0.0558976	0.03421
	-0.0277593	-0.0338891	-0.041834	-0.0364985	-0.0301374	-0.0338317	-0.00143881	0.209181	1.22378	3.3261	3.24381	2.02456	0.0758901	0.0920415	0.0696232	0.05394	0.0719534	0.0732822
	-0.0306636	-0.0407214	-0.0443624	-0.0400207	-0.043997	-0.0119534	0.0144694	0.222027	1.27251	3.22102	3.22735	1.92153	0.0858071	0.0590698	0.0834376	0.0694248	0.0650739	0.0548172
	-0.0210224	-0.0209005	-0.032601	-0.0256461	-0.0273573	-0.0131036	0.0428694	0.22445	1.25916	3.26514	3.27022	1.96665	0.0827665	0.0988238	0.0676331	0.0719532	0.0768265	0.0844249
	-0.0326586	-0.0350266	-0.0154134	0.00716033	0.132742	0.785015	1.74515	1.71878	1.0708	0.570216	0.583046	0.362101	0.0381961	0.0391917	0.0421159	0.053667	0.0746987	0.0888761
	-0.0169774	-0.0137354	-0.0051275	0.0140782	0.178002	0.93339	1.98179	1.89563	1.04412	0.0618266	0.0361956	0.0288967	0.0428738	0.0398555	0.0281589	0.0318166	0.0571872	0.07533
	-0.0269243	-0.0337513	-0.0274261	0.0124858	0.190936	0.912261	2.0051	1.8288	1.0461	0.0427404	0.042464	0.0484868	0.0429603	0.0457798	0.0389568	0.0407709	0.0604579	0.0990922
	-0.0276946	-0.0412049	-0.0205773	0.00187754	0.0732435	0.327451	0.784169	0.902149	1.18434	2.00058	1.97511	1.28496	0.0478798	0.0602999	0.0495781	0.0618806	0.0792191	0.0631578
	-0.0236996	-0.0221728	-0.00632368	0.011998	0.193235	0.950572	1.99825	1.90517	1.06092	0.0383926	0.0364288	0.0440358	0.0486949	0.0477411	0.0487158	0.0429773	0.0726045	0.0938043
	-0.019523	-0.0126628	-0.011869	0.00185238	0.136366	0.660211	1.34199	1.27407	1.08863	1.17729	1.06293	0.680188	0.0577654	0.0603442	0.0311028	0.0594249	0.0811964	0.0853829
	-0.0299132	-0.0283642	-0.0237741	-0.0344946	-0.0274193	-0.026666	-0.00442158	0.212042	1.24836	3.10419	3.08379	1.89559	0.0320383	0.0645297	0.0372378	0.0617539	0.0581549	0.058731
	-0.0374382	-0.0396289	-0.0452826	-0.030101	-0.0237865	-0.00820854	0.0206791	0.205474	1.21239	3.09916	3.12588	1.93738	0.0550416	0.0875539	0.0622113	0.0666204	0.0537561	0.0519177
	-0.0497649	-0.0400057	-0.0282721	-0.0152963	-0.0306569	-0.0264542	0.00906461	0.179826	1.12896	3.24022	3.17456	2.09561	0.0589271	0.0822993	0.103743	0.0580423	0.0672718	0.0489953
	-0.0496126	-0.027494	-0.0173971	-0.0234978	-0.0343075	-0.0031227	0.0161982	0.213313	1.1823	3.16339	3.21198	1.99827	0.0647646	0.0850242	0.0859989	0.0956026	0.0642727	0.0492979
	-0.0363534	-0.0475069	-0.0351188	-0.0238618	-0.0258441	-0.0100454	0.0202305	0.212041	1.14701	3.16751	3.07947	2.0121	0.0413212	0.0694623	0.0860324	0.0603943	0.0882248	0.0612197
	-0.045134	-0.0366916	-0.0333205	-0.0363806	-0.0254513	-0.00337248	0.0252123	0.221283	1.22327	3.20536	3.20603	2.04397	0.0485995	0.0716054	0.0589342	0.0683304	0.0640737	0.0610166
	-0.041261	-0.0341907	-0.0217865	-0.0275591	-0.0283491	-0.00323336	0.0164354	0.190869	1.15706	3.13809	3.12412	1.9729	0.0738209	0.0851197	0.0597772	0.048844	0.0829336	0.0699512
	-0.0347889	-0.0418042	-0.0247607	-0.030573	-0.0259639	-0.00617851	0.0340794	0.16754	1.0837	3.14618	3.27329	2.06006	0.0642491	0.100524	0.0664093	0.0793149	0.0444152	0.0464318
	-0.0332433	-0.0389308	-0.0210689	-0.0229766	-0.0322588	-0.0174533	0.0284717	0.188097	1.08571	3.17924	3.32575	2.23126	0.0809044	0.0771311	0.0849288	0.0792941	0.0762467	0.0660564
	-0.0238358	-0.028804	-0.00789792	0.0277314	0.177414	0.885012	1.98459	1.976	1.22955	0.16839	0.181439	0.119728	0.0685241	0.0550351	0.0560098	0.0579424	0.0673602	0.0889149
	-0.00759217	-0.0121398	-0.0119106	0.00989856	0.178871	0.895835	2.04733	1.97807	1.18609	0.0914399	0.0676999	0.0432424	0.0593571	0.0382065	0.0440548	0.0230481	0.0632204	0.0706851
	-0.00632241	-0.0133927	-0.0190218	0.0212181	0.217189	0.981851	2.19198	2.06912	1.16167	0.0737994	0.0720248	0.0701325	0.0410963	0.0429515	0.0361285	0.0657504	0.0576892	0.0951722
	-0.0343834	-0.0230421	-0.00401802	0.0209006	0.186731	0.978337	2.10733	2.06608	1.1564	0.0610461	0.0658756	0.0433657	0.061394	0.0412913	0.0549373	0.0436381	0.0851551	0.095411
	-0.0236426	-0.0267073	-0.0364273	-0.000351099	0.0514477	0.316517	0.727411	0.817478	1.15657	2.10497	2.051	1.31406	0.086272	0.0706557	0.0531109	0.0921586	0.0863756	0.0531463
	-0.0318778	-0.0262235	-0.0394215	-0.0358346	-0.0270305	-0.02598	0.0209646	0.168188	1.03126	3.10346	3.10797	2.14797	0.0737312	0.0967789	0.0880065	0.0754075	0.0898101	0.077249
	-0.0273976	-0.0322993	-0.0336822	-0.0348644	-0.0207487	-0.00689304	0.00947133	0.160144	1.03424	3.07791	3.17124	2.15849	0.114165	0.108244	0.0955725	0.0570242	0.0759182	0.0773798
	-0.032407	-0.0273063	-0.016784	-0.0265606	-0.0248494	-0.0164344	0.027822	0.18272	1.14532	3.33351	3.29538	2.19463	0.102527	0.0993729	0.0750051	0.0784701	0.0580962	0.0657173
	-0.0521052	-0.0371567	-0.0325421	-0.0383245	-0.0314911	-0.025451	0.0172253	0.1891	1.0618	3.1235	3.2498	2.09224	0.0812073	0.0866056	0.0505413	0.0653351	0.0753284	0.0623687
	-0.0285336	-0.0158751	-0.0385723	-0.0242851	-0.0384532	-0.0216951	0.0159301	0.1502	1.00966	3.06871	3.14345	2.15558	0.0592784	0.0701153	0.091559	0.0899673	0.058144	0.0640596
	-0.0313241	-0.019883	-0.0272227	-0.0377742	-0.0324043	-0.0278754	0.00816965	0.170094	1.01147	3.04274	3.20445	2.15495	0.10733	0.113755	0.0835391	0.0696552	0.0653454	0.0687127
	-0.0261501	-0.0329439	-0.0404143	-0.033171	-0.0172858	-0.0194832	0.0253444	0.181192	1.10226	3.09264	3.15938	2.0777	0.109906	0.0911043	0.0462676	0.0638047	0.0972603	0.0514473
	-0.0273274	-0.0342763	-0.0271497	-0.0339753	-0.0305062	-0.0368346	0.0245043	0.17634	1.11952	3.17067	3.2471	2.14794	0.0670912	0.0890177	0.0656246	0.0854056	0.0657306	0.0697185
	-0.0322709	-0.0183842	-0.0377597	-0.0297019	-0.025294	-0.0275826	0.00259291	0.177519	1.10188	3.16705	3.16932	2.06331	0.0994893	0.0620302	0.0756762	0.0624592	0.0768207	0.0697093
	-0.0491872	-0.0257298	-0.0276611	-0.040468	-0.0222155	-0.00197898	0.0270316	0.221366	1.24562	3.26394	3.23651	2.05984	0.0768808	0.0551323	0.0950954	0.0717309	0.0688361	0.0741528
	-0.0293444	-0.03626	-0.0335028	-0.0426435	-0.0309824	-0.00976716	0.0202509	0.231973	1.23321	3.31541	3.19447	1.95454	0.0531399	0.0781894	0.07624	0.0455258	0.053546	0.0478524
	-0.0500136	-0.0446252	-0.0222794	-0.0226373	-0.0307678	0.00344428	0.0269211	0.224611	1.24937	3.3559	3.21327	1.94195	0.0491778	0.0790485	0.0770991	0.0607683	0.0647373	0.0523537
	-0.0277333	-0.0181288	-0.0348124	-0.0308877	-0.0252526	-0.0223693	0.0311284	0.211055	1.30006	3.34789	3.24517	2.04155	0.0532517	0.0897779	0.0790561	0.0577974	0.0848998	0.0759938
	-0.0279029	-0.0331145	-0.0383021	-0.0410342	-0.0220209	-0.00840525	0.0388077	0.229633	1.22891	3.32682	3.26597	2.06381	0.0696714	0.100433	0.0916607	0.0857739	0.064989	0.0544446
	-0.0326827	-0.0393878	-0.0512437	-0.0367973	-0.0375465	-0.0242475	0.0145082	0.200675	1.15539	3.24932	3.17893	2.06262	0.068383	0.0712548	0.0693054	0.0616046	0.0771463	0.0582938
	-0.0208906	-0.0199279	-0.01141	0.0159133	0.177805	0.870382	1.92115	1.85558	1.13316	0.201082	0.180484	0.12863	0.073572	0.0321304	0.0340798	0.0657528	0.0783122	0.0891004
	-0.0216668	-0.0262477	-0.0207654	0.0148645	0.223759	0.952587	2.03449	1.95158	1.09106	0.0342789	0.0636194	0.0288198	0.0542525	0.0311943	0.038992	0.0678773	0.0709777	0.100175
	-0.0169992	-0.0137905	-0.00493722	0.0109999	0.204572	1.01666	2.10557	1.96755	1.08819	0.0648742	0.0556517	0.0520618	0.052822	0.0478961	0.038149	0.0619731	0.0630008	0.111139
	-0.0328324	-0.0276431	-0.00795602	0.0374798	0.227116	1.03784	2.07995	1.94425	0.982399	0.0410089	0.0542172	0.0616381	0.0488954	0.0346305	0.0531501	0.050555	0.0522988	0.0851295
	-0.0320998	-0.0321552	-0.0221237	-0.0157053	-0.0179121	-0.0137957	-0.00146432	0.212876	1.30976	3.21768	3.13123	1.85797	0.034817	0.0933012	0.0621104	0.0875261	0.0550279	0.0417368
	-0.0492272	-0.0529008	-0.0394737	-0.0309091	-0.0291979	-0.0231577	0.0183761	0.216113	1.23773	3.23103	3.16762	1.91232	0.081428	0.0584116	0.0701082	0.0731627	0.0695518	0.0538454
	-0.0391325	-0.0365544	-0.0280611	-0.0223085	-0.0340279	-0.0163103	0.0385653	0.200762	1.20383	3.26029	3.21513	1.97775	0.0593427	0.0818866	0.116002	0.0810414	0.0645834	0.0417218
	-0.0383033	-0.0410032	-0.0363232	-0.0436256	-0.0187817	-0.00341003	0.0142872	0.207261	1.27009	3.30958	3.22819	1.94902	0.076293	0.114361	0.0675743	0.0822051	0.0417862	0.0624779
	-0.0211934	-0.0307647	-0.0272875	-0.0461055	-0.0312638	-0.0155659	0.00189594	0.158318	0.993172	2.9699	3.07033	2.11435	0.0880326	0.111563	0.057954	0.0849466	0.0973415	0.0518169
	-0.0471539	-0.0396741	-0.0327436	-0.0266929	-0.0335204	-0.0288811	0.00366916	0.175028	1.09078	3.12201	3.19712	2.09626	0.0587216	0.0589413	0.0794103	0.0547904	0.0686585	0.0688133
	-0.0433368	-0.0283772	-0.0177565	-0.0150244	-0.0304082	-0.0177568	0.0176945	0.180265	1.01581	3.01832	3.19316	2.09766	0.0870576	0.10409	0.0738736	0.0887563	0.0632744	0.067772
	-0.0459402	-0.0476111	-0.0390278	-0.0311985	-0.0292919	-0.00818702	0.0148535	0.162429	1.01818	3.00008	3.13601	2.12551	0.115893	0.108923	0.0884541	0.0747183	0.0722757	0.0503443
	-0.0263678	-0.028835	-0.0423683	-0.0335654	-0.0326208	-0.0129361	0.0215527	0.167979	1.07457	3.03377	3.03165	1.95888	0.0732227	0.0920786	0.0521154	0.08411	0.0724378	0.0651498
	-0.0345896	-0.0296213	-0.0396283	-0.0378894	-0.025208	-0.0199163	0.0127345	0.240568	1.37403	3.39511	3.33661	1.90064	0.0716215	0.0735395	0.0725648	0.05529	0.0564171	0.0529169
	-0.014065	-0.0141204	-0.00585624	0.0196691	0.22945	0.977172	2.00143	1.91012	1.02403	0.124276	0.149965	0.116116	0.0314217	0.0515453	0.0398488	0.0454242	0.0531394	0.103626
	-0.0213087	-0.0275271	-0.0193038	0.00624106	0.209002	1.03058	2.04203	1.90165	1.00262	0.0615242	0.0681138	0.0536323	0.0553315	0.0504579	0.0455844	0.0397569	0.0675171	0.106749
	-0.034748	-0.0319599	-0.0124452	0.0094237	0.228335	1.02578	2.01895	1.86179	0.986843	0.0563347	0.0327256	0.0359492	0.029448	0.0314916	0.0422135	0.0490888	0.0493765	0.0729916
	-0.0242254	-0.0275781	-0.0125881	0.0163351	0.239602	1.04766	2.03253	1.89278	1.03945	0.0556398	0.0645423	0.04641	0.0485382	0.0548484	0.0139105	0.0382191	0.0654276	0.0790954
	-0.0236666	-0.0192737	-0.0237652	0.0177063	0.211946	1.00716	1.94377	1.80378	0.936356	0.0247279	0.0302701	0.058986	0.0375687	0.0422225	0.0266271	0.0494033	0.0653269	0.0854636
	-0.0294699	-0.0273124	-0.0131653	-0.00193763	0.158082	0.762153	1.58836	1.48041	0.998599	0.758504	0.783218	0.501702	0.0472371	0.0719203	0.035856	0.0592798	0.0733774	0.0779406
	-0.0400251	-0.0339063	-0.0228357	-0.0260848	-0.0404774	-0.0308678	0.0165131	0.210894	1.1924	3.20436	3.2095	1.97912	0.0698884	0.086176	0.0764288	0.0609383	0.0490779	0.052822
	-0.0398352	-0.0239241	-0.0202178	-0.0373468	-0.0436729	-0.0324658	0.042068	0.223847	1.19941	3.11381	3.13816	1.98719	0.0632628	0.0634198	0.0780405	0.0638794	0.0744655	0.0598222
	-0.0388578	-0.0403297	-0.028793	-0.0429808	-0.0212942	-0.00734267	0.0269438	0.220914	1.21763	3.16173	3.19832	1.99909	0.0776162	0.0931802	0.105851	0.0638529	0.0508414	0.0718427
	-0.0333153	-0.0391801	-0.00901242	-0.0262506	-0.0140823	-0.000447359	0.0253818	0.221593	1.2162	3.20332	3.23018	2.00394	0.087995	0.100216	0.0709748	0.0762835	0.0531911	0.0633377
	-0.036691	-0.046428	-0.0464441	-0.0307558	-0.0297995	-0.0168219	0.0151571	0.224335	1.34165	3.3355	3.24756	1.90177	0.0563171	0.070875	0.0796474	0.0615618	0.0626479	0.0745883
	-0.0126739	-0.0164468	-0.0332204	-0.0225195	0.0456601	0.283695	0.644798	0.728049	1.18051	2.15483	2.10048	1.2171	0.081002	0.0570215	0.068718	0.0890326	0.0796267	0.0888869
	-0.00728299	-0.00883195	-0.00487943	0.0362244	0.237942	1.07331	2.0366	1.86775	0.884525	0.0652343	0.0791409	0.0403851	0.0610873	0.0370335	0.041907	0.0438989	0.0775893	0.0854308
	-0.0191477	0.000901955	-0.0119522	0.0193854	0.234478	1.02285	2.10511	1.94247	0.962918	0.0467263	0.0602255	0.0526796	0.0488165	0.0461645	0.0685829	0.0478282	0.0525251	0.10197
	-0.045121	-0.0423989	-0.0492063	-0.0284209	-0.0200949	-0.0262888	0.0159167	0.233624	1.27974	3.31083	3.28509	1.99897	0.0616274	0.104589	0.0646263	0.0525118	0.0660219	0.0661103
	-0.0211194	-0.0292409	-0.0310491	-0.0250679	-0.0277529	-0.0123142	0.0459557	0.216331	1.28618	3.21237	3.12522	1.89991	0.0690778	0.097911	0.0891386	0.072704	0.0552011	0.0721706
	-0.0312648	-0.0325594	-0.0321502	-0.0281859	-0.0257721	-0.0113839	0.0193628	0.230394	1.29887	3.1939	3.16588	1.86555	0.0740834	0.100894	0.0833492	0.0754112	0.0760159	0.0579169
	-0.0375157	-0.0326916	-0.0279869	-0.02901	-0.011638	-0.0225001	0.026371	0.216235	1.24598	3.16806	3.20926	1.95844	0.0711371	0.0713778	0.0937961	0.0615348	0.0769412	0.0590634
	-0.0287821	-0.0179274	-0.0278197	-0.0230902	-0.0109044	-0.00581894	0.0141182	0.223612	1.27714	3.25964	3.26932	2.02621	0.0486734	0.096645	0.0742266	0.0786802	0.0751515	0.045821
	-0.0269671	-0.0308287	-0.0352634	-0.0314978	-0.0354101	-0.0197459	0.0353756	0.236199	1.31036	3.2607	3.25832	1.85473	0.0614527	0.0902963	0.0824986	0.06512	0.0895862	0.0695815
	-0.0399066	-0.0277462	-0.0288014	-0.0120302	-0.0239974	-0.0142629	0.016965	0.243871	1.32818	3.29146	3.15336	1.88759	0.0649596	0.0620669	0.0620669	0.0812447	0.0493923	0.0470669
	-0.0305835	-0.0254385	-0.0197601	-0.0283942	-0.0264468	-0.0115454	0.04678	0.237231	1.32499	3.36743	3.26973	1.92995	0.0374279	0.0740588	0.0730841	0.0730693	0.0730693	0.0576287
	-0.0342389	-0.0305985	-0.0361215	-0.0296135	-0.0161946	-0.00929084	0.0344274	0.235673	1.28657	3.2165	3.09342	1.7616	0.0740034	0.066237	0.0613635	0.0967683	0.0870867	0.0608578
	-0.0216615	-0.0337997	-0.0283913	-0.03011	-0.0184257	-0.0063068	0.0181895	0.231896	1.32713	3.19112	3.08077	1.77754	0.0528137	0.0567544	0.0645521	0.0723418	0.0455975	0.0563865
	-0.01687	-0.0195035	-0.0170815	0.000723683	0.222043	1.02341	1.99897	1.89083	0.997514	0.0459029	0.0585148	0.0498091	0.0296432	0.0678781	0.0366874	0.0400486	0.0626185	0.0914612
	-0.0251004	-0.0208072	-0.0198496	0.0147865	0.203907	0.943443	2.04707	1.99278	1.11483	0.065644	0.068946	0.0577521	0.0670081	0.0381225	0.0420214	0.0622174	0.0565457	0.0778792
	-0.0404457	-0.0179398	-0.0135459	-0.00575627	0.0644613	0.410745	0.952473	1.02473	1.12946	1.70342	1.70882	1.09404	0.0471691	0.0491499	0.0540235	0.067522	0.0764996	0.0807307
	-0.0423198	-0.0369647	-0.0158464	-0.0278289	-0.0356942	-0.0111158	0.0148918	0.233818	1.18498	3.13992	3.05606	2.04052	0.0524483	0.0699199	0.0806417	0.0625858	0.033798	0.0545116
	-0.0180768	-0.0383477	-0.0325055	-0.0355162	-0.0434164	-0.00130738	0.026057	0.17957	1.08056	3.10658	3.25279	2.18471	0.0631573	0.101424	0.073157	0.0506726	0.0814682	0.0419466
	-0.0282776	-0.0309	-0.0324875	-0.0392735	-0.0380578	-0.028122	0.012169	0.159087	1.00649	2.9672	3.17919	2.15341	0.091208	0.0842385	0.0637695	0.0912661	0.0588501	0.0582748
	-0.0260943	-0.0304207	-0.0225904	-0.0293069	-0.0300561	-0.0191319	0.00281119	0.139216	1.00233	3.01896	3.11513	2.1578	0.0820522	0.089808	0.0937069	0.0477394	0.0551018	0.0721151
	-0.0405182	-0.0288449	-0.0193372	-0.0233612	-0.035547	-0.0328604	0.0057049	0.180713	1.07583	3.14462	3.21217	2.0638	0.0817343	0.0835896	0.0767666	0.0622795	0.048593	0.0567456
	-0.0269731	-0.0393768	-0.0381985	-0.0313527	-0.0123918	0.021043	0.0664749	0.264986	1.242	3.04989	3.09191	1.83127	0.0873372	0.0798012	0.0963713	0.0611443	0.0390849	0.0585135
	-0.0130473	-0.00884276	-0.0058563	0.00976312	0.232805	1.02659	1.99077	1.84767	0.920596	0.0699251	0.0779984	0.0779345	0.0628039	0.0598065	0.0500594	0.0575823	0.047642	0.0850586
	-0.00973435	-0.00309529	-0.00754612	0.0282722	0.208358	0.931823	1.9517	1.83307	0.907536	0.0354487	0.044584	0.0472001	0.0448216	0.0317512	0.0717144	0.0771166	0.0847906	0.068065
	-0.0252426	-0.0143883	0.00960183	0.0158818	0.229015	0.992574	1.96892	1.80592	0.930264	0.0306198	0.0406279	0.0532258	0.0638139	0.0453991	0.0366267	0.0623833	0.051357	0.0886407
	-0.0149739	-0.0241135	-0.0108577	0.0294712	0.212586	0.989444	1.98627	1.82214	1.00027	0.0578587	0.0421484	0.0447645	0.0428508	0.0419493	0.0477976	0.0450099	0.05889	0.088043
	-0.0200923	-0.00483403	0.00770944	0.0219375	0.20723	0.96781	1.91082	1.85883	0.963124	0.0628035	0.0648691	0.0485593	0.0367462	0.0471959	0.0325752	0.0457773	0.0818282	0.0652792
	-0.0191612	-0.0170037	-0.00403494	0.0067855	0.200491	0.950343	2.01099	1.92456	1.13145	0.0645175	0.0706561	0.0608604	0.0644017	0.0582813	0.0270905	0.0573007	0.0819552	0.0709004
	-0.0154054	-0.0105258	5.41468e-05	0.0333885	0.185625	0.867066	2.03484	2.02538	1.23902	0.0602154	0.0795914	0.0593284	0.0563328	0.0515116	0.0515116	0.0572649	0.0435082	0.0852004
	-0.0219523	-0.0225165	-0.0251345	0.0131281	0.197426	0.933115	2.10128	2.04394	1.17312	0.0829276	0.0663881	0.0336552	0.0491884	0.0374919	0.0257953	0.0543842	0.0593517	0.081416
	-0.0325965	-0.0223281	-0.0279979	-0.000347209	0.0204039	0.174183	0.423617	0.530089	1.07329	2.46729	2.43686	1.61017	0.0696573	0.0779692	0.0438543	0.0471711	0.0660067	0.0537114
	-0.0432244	-0.0281762	-0.0245921	-0.01725	-0.0385401	0.00623628	0.076794	0.220592	1.10562	3.02483	3.10999	2.05405	0.0887837	0.0626339	0.0519121	0.0728446	0.0494765	0.0622814
	-0.0302564	-0.0403475	-0.0387354	-0.0358643	-0.0527581	-0.0171644	0.0284923	0.156836	0.981064	3.05493	3.29025	2.26239	0.12522	0.097058	0.0785385	0.0705858	0.0469179	0.0679637
	-0.0361245	-0.0349735	-0.0454219	-0.0219044	-0.0236389	-0.00547025	0.0307322	0.200708	1.20545	3.25337	3.18315	1.96422	0.0773322	0.113461	0.0656999	0.0716858	0.0719735	0.0647074
	-0.0359424	-0.0392841	-0.0300708	-0.0278253	-0.0190504	-0.0154809	0.0107396	0.268634	1.4229	3.31714	3.09198	1.7846	0.0534393	0.0859935	0.0645498	0.0488815	0.0472902	0.0526734
	-0.0341202	-0.0319295	-0.0230354	-0.0267016	-0.0230138	-0.0235897	0.0304674	0.246063	1.3286	3.22856	3.08603	1.8159	0.0671878	0.0824273	0.0648825	0.0569446	0.0734198	0.0682578
	-0.0330696	-0.0467125	-0.0495597	-0.0347159	-0.0322496	-0.0340105	0.0171785	0.250421	1.33309	3.2437	3.12979	1.7797	0.050996	0.0741694	0.0770935	0.0560424	0.0794105	0.0384492
	-0.0318474	-0.0458554	-0.0448325	-0.0355924	-0.0409448	-0.0328657	0.0260309	0.221703	1.31325	3.28695	3.15867	1.8491	0.0560718	0.0916966	0.0868231	0.0886667	0.0551408	0.0554738
	-0.0385499	-0.0365028	-0.0405936	-0.0281246	-0.0337714	-0.0133238	0.021198	0.227571	1.33205	3.35122	3.19272	1.86227	0.0431686	0.0844219	0.0649277	0.0895624	0.057023	0.0655305
	-0.0307255	-0.0298294	-0.0181696	-0.0036434	0.132098	0.62981	1.24178	1.2456	1.1399	1.36385	1.34414	0.803478	0.0816067	0.0610854	0.0357429	0.0564531	0.0694938	0.0776237
	-0.0367661	-0.0244178	-0.0143863	0.00812828	0.21751	1.0235	2.03151	1.90503	0.997924	0.0513595	0.0428498	0.0379228	0.0468382	0.0592374	0.0465661	0.0665101	0.0907124	0.0914652
	-0.0208439	-0.00495495	0.0100105	0.0334591	0.241228	1.01698	2.04228	1.88524	0.994693	0.0699624	0.0755919	0.0510095	0.0515552	0.0408229	0.0291263	0.0490852	0.0667526	0.0615906
	-0.0175682	-0.0194823	-0.0178456	0.0184001	0.235623	1.02484	2.02137	1.88422	0.986857	0.0544087	0.0497829	0.057573	0.0646914	0.0539905	0.0452181	0.0460436	0.0479518	0.0771494
	-0.0208209	-0.0182983	-0.00419196	0.0255659	0.252526	1.0368	1.98671	1.84093	0.933643	0.060807	0.0673384	0.0344834	0.0477812	0.0266096	0.0305085	0.0535811	0.0685712	0.0732008
	-0.020189	-0.0228113	-0.0111431	0.0317893	0.253345	1.03982	1.95507	1.86125	0.945207	0.0383355	0.0449833	0.0490586	0.0412251	0.0327039	0.0473246	0.0494647	0.0738195	0.0700973
	-0.0097068	-0.017098	-0.0169256	0.0305173	0.227034	1.02539	2.0854	1.9187	0.992912	0.0758518	0.0666729	0.0378379	0.0704963	0.0398288	0.0573736	0.043257	0.0678465	0.0787231
	-0.0350483	-0.0321716	-0.0182206	0.0117854	0.147602	0.656987	1.41949	1.39795	1.10699	1.09055	1.13263	0.687645	0.0618698	0.0502674	0.0473433	0.0482577	0.0567009	0.0763726
	-0.027866	-0.0296034	-0.0237697	-0.0366759	-0.0305393	-0.0362007	0.0144845	0.219977	1.2277	3.17431	3.14458	1.9658	0.0370162	0.083164	0.0704928	0.0415333	0.0487021	0.0474835
	-0.0211979	-0.0401188	-0.0379422	-0.029477	-0.0260895	-0.0146135	0.00584988	0.240513	1.36803	3.28344	3.17703	1.79299	0.0478101	0.0825334	0.0835081	0.0739341	0.0548518	0.0517064
	-0.0296779	-0.0417607	-0.0381359	-0.026521	-0.0138396	-0.0098432	0.0141044	0.224772	1.32379	3.13851	3.1095	1.82148	0.0917396	0.0868347	0.079037	0.0894662	0.0507089	0.0615425
	-0.0259984	-0.0216719	-0.0236108	-0.00278573	0.032565	0.204738	0.466282	0.572907	1.19852	2.40921	2.3616	1.36276	0.0792831	0.056204	0.0620523	0.0851546	0.0796063	0.0745998
	-0.0200739	-0.0193768	-0.0127324	0.0296037	0.230487	1.0034	1.9629	1.88845	0.89982	0.0324573	0.0576665	0.0529837	0.0641533	0.036253	0.0421012	0.0393135	0.075599	0.0818233
	-0.0165303	-0.0190419	-0.0236074	0.00787903	0.201739	0.966383	1.95087	1.82866	0.949671	0.0451983	0.0565592	0.0541234	0.0450556	0.0535036	0.0320599	0.0633772	0.0843386	0.0793759
	-0.0214997	-0.00881943	-0.00329643	0.0097793	0.192296	0.926781	1.97358	1.87167	1.05304	0.0362079	0.0497217	0.0356123	0.0711139	0.0661462	0.0525002	0.059005	0.071429	0.107715
	-0.042503	-0.0174523	-0.00225764	0.0247578	0.200269	0.920097	2.01421	1.92222	1.06418	0.0477068	0.0332184	0.0486736	0.0473414	0.0367451	0.0377198	0.0233513	0.0843496	0.083285
	-0.0190857	-0.0232792	-0.0190814	0.0179491	0.189773	0.919892	1.99751	1.84832	0.986464	0.0645669	0.042267	0.0594866	0.0581449	0.0721796	0.0322164	0.037362	0.0600141	0.0824989
	-0.0189523	-0.0176134	-0.0146185	0.0192128	0.210493	0.947051	1.97279	1.85813	1.05428	0.0219169	0.05005	0.047678	0.0532045	0.0501339	0.0335638	0.0544074	0.0571789	0.0636697
	-0.0227241	-0.0168154	-0.0123476	0.0199137	0.20697	0.983132	2.03992	1.90046	1.03683	0.0548845	0.0504914	0.0253073	0.0586093	0.0449633	0.0313173	0.0627532	0.0706447	0.0729264
	-0.024899	-0.0259281	-0.00714934	0.0293543	0.213869	1.01186	2.01323	1.89985	0.938261	0.0373524	0.0660819	0.0251985	0.0558981	0.0478806	0.019614	0.046033	0.0667889	0.111781
	-0.0309977	-0.0330449	-0.0130471	0.0222347	0.217795	0.97705	1.92125	1.76219	0.923114	0.123469	0.111861	0.100234	0.0743553	0.0348107	0.033836	0.0338212	0.0692965	0.0509309
	-0.0255296	-0.0306303	-0.0361448	-0.0159855	-0.0216032	-0.0133897	0.0166629	0.22279	1.32791	3.18002	3.03165	1.81104	0.0535026	0.109157	0.0838143	0.0911001	0.0578208	0.0454379
	-0.0332476	-0.0381161	-0.0367986	-0.0289993	-0.0387537	-0.0263424	0.034055	0.226465	1.23964	3.1457	3.09356	1.8404	0.0850949	0.0744568	0.0715327	0.0657349	0.0990964	0.0587994
	-0.031798	-0.0235878	-0.0308782	-0.0358461	-0.0397642	-0.0224736	0.030486	0.247561	1.39098	3.26965	3.15706	1.75757	0.0554084	0.0852373	0.079389	0.0466977	0.0583699	0.0765572
	-0.0445801	-0.0429979	-0.0292269	-0.0194704	-0.0394982	-0.0247838	0.00991645	0.255925	1.37763	3.22495	3.07586	1.74841	0.0321165	0.0860201	0.0772477	0.0924565	0.0595061	0.0707384
	-0.0309959	-0.0300887	-0.0262678	-0.03826	-0.0348725	-0.0154085	0.031782	0.260836	1.40203	3.2704	3.15052	1.81004	0.0467053	0.0727714	0.0756955	0.0623155	0.0738762	0.0620242
	-0.0338987	-0.0443218	-0.0429143	-0.0314287	-0.0313937	-0.0310053	0.0321477	0.245116	1.35834	3.17177	3.01561	1.78016	0.0464991	0.0878152	0.0741692	0.0576606	0.0597624	0.0799437
	-0.0278809	-0.0298505	-0.0196551	0.00445874	0.0921155	0.47277	0.958457	1.00489	1.14081	1.72131	1.67563	0.989199	0.061472	0.0605706	0.0664188	0.0358232	0.0671824	0.0640581
	-0.0148274	0.00229009	-0.0115378	0.0188261	0.25085	1.07146	2.06297	1.87841	0.939653	0.0497872	0.0717526	0.041999	0.0472395	0.0368944	0.0612622	0.0501261	0.083241	0.0901741
	-0.0260476	-0.0187889	-0.0168084	0.0265312	0.241017	1.0534	2.03776	1.81917	0.930557	0.0469843	0.0781722	0.0510318	0.0414899	0.062337	0.0282221	0.0459222	0.0663081	0.108576
	-0.0262663	-0.0212427	-0.0365681	-0.0404233	-0.0443937	-0.00987466	0.0273248	0.210971	1.27914	3.22605	3.25324	1.94121	0.0810301	0.0780746	0.0722263	0.0817263	0.0830709	0.0667884
	-0.0325018	-0.023329	-0.0335898	-0.0449163	-0.0344359	-0.0206092	0.0294494	0.246114	1.4085	3.2421	3.16492	1.86616	0.0149191	0.05068	0.0584777	0.0547607	0.050862	0.0469631
	-0.0231154	-0.0328413	-0.0297971	0.010691	0.213032	1.01909	2.06749	1.89854	0.928446	0.0385725	0.0427473	0.0407417	0.0510081	0.0242499	0.0466683	0.0450914	0.0739496	0.0778257
	-0.0254016	-0.0246384	0.00508786	0.0200909	0.207532	0.989111	1.92023	1.77219	0.879225	0.0626223	0.0603239	0.0547865	0.053061	0.0319313	0.039729	0.0503954	0.0592496	0.0907288
	-0.0289798	-0.0259812	-0.033157	-0.030842	-0.0288713	-0.0293272	0.0131137	0.247824	1.37165	3.16474	3.09494	1.74571	0.0719059	0.0817368	0.0992816	0.0717406	0.0472094	0.0637138
	-0.026201	-0.0380405	-0.0307093	-0.0362235	-0.0255128	-0.0156632	0.00772366	0.232987	1.29672	3.18118	3.01047	1.66973	0.083611	0.0779302	0.0876773	0.0648121	0.0731611	0.0647428
	-0.0286563	-0.0155555	-0.0153916	0.0135712	0.217405	0.984241	1.94329	1.85395	1.06302	0.357025	0.353229	0.219451	0.0567612	0.0501162	0.0598633	0.0504226	0.0490779	0.0880672
	-0.038226	-0.0102431	0.00150662	0.0197191	0.284299	1.30551	2.51619	2.36641	1.15546	0.0575242	0.0658448	0.0781956	0.0709793	0.0534345	0.0358897	0.0758963	0.0953605	0.118421
	-0.0447437	-0.0400081	-0.00970887	0.0312462	0.27936	1.26933	2.54639	2.45141	1.30222	0.0842498	0.0877265	0.0759164	0.0487581	0.0506866	0.0506866	0.0919189	0.0955537	0.106586
	-0.018412	-0.0340244	-0.0272654	0.0218171	0.2535	1.21715	2.63165	2.59633	1.44806	0.0674514	0.089344	0.0507104	0.0731832	0.0457971	0.00973276	0.0609644	0.0874569	0.0991753
	-0.0303276	-0.0274065	-0.012408	0.0395559	0.276172	1.24278	2.75233	2.73809	1.54023	0.143478	0.059122	0.092945	0.0520241	0.0624111	0.0419421	0.0771098	0.0991692	0.102447
	-0.0319401	-0.0242723	0.00552775	0.0450025	0.285886	1.27175	2.68922	2.716	1.47873	0.0857496	0.0716103	0.0364444	0.0581026	0.0846829	0.0456944	0.0451015	0.0917795	0.0978263
	-0.0321144	-0.0208617	0.00136956	0.0229702	0.268734	1.26442	2.68509	2.58805	1.48213	0.0870925	0.0905255	0.0529848	0.064941	0.0581285	0.0522802	0.0656158	0.0913974	0.104091
	-0.0364732	-0.0504812	-0.0344351	0.0314386	0.285199	1.31603	2.79973	2.72147	1.49898	0.0896725	0.0840284	0.0625504	0.0686226	0.0548301	0.0275382	0.0520543	0.08113	0.0831231
	-0.0537745	-0.0569168	-0.0553616	-0.0220278	-0.0388576	-0.0248246	0.0366147	0.285501	1.75833	4.45731	4.40067	2.64041	0.0914285	0.0990796	0.0932314	0.114238	0.0862021	0.107758
	-0.0624097	-0.0581054	-0.0590952	-0.042771	-0.0393659	-0.0303944	0.0103209	0.305318	1.7577	4.4077	4.3557	2.63555	0.0989594	0.0867905	0.120905	0.120465	0.0774804	0.0934979
	-0.050745	-0.0455889	-0.0403851	-0.0466346	-0.0434715	-0.0220886	0.0609355	0.343954	1.86122	4.54194	4.40474	2.53096	0.061955	0.0994455	0.0887237	0.104862	0.0822216	0.0778358
	-0.0368767	-0.0516705	-0.042302	-0.0513037	-0.0501055	-0.0314043	0.0271775	0.33439	1.87006	4.51608	4.38753	2.48705	0.070663	0.109149	0.101351	0.12137	0.0708871	0.0717743
	-0.0383138	-0.0406596	-0.0270032	-0.00172671	0.168846	0.842009	1.69518	1.76661	1.64891	1.9329	1.85052	1.08162	0.0790968	0.086727	0.0789293	0.100865	0.0934087	0.10916
	-0.0485602	-0.0412244	-0.0216443	-0.0251715	0.0326591	0.299322	0.625442	0.806328	1.6854	3.53226	3.46934	2.06692	0.0398307	0.0936402	0.0760953	0.111307	0.109094	0.0961127
	-0.0224944	-0.0214874	-0.0169297	0.0284074	0.298531	1.35492	2.94021	2.77014	1.53611	0.0683701	0.0849823	0.0737273	0.0821158	0.0551378	0.0570873	0.0820481	0.0831169	0.10764
	-0.0137832	-0.0299598	-0.0364234	0.018283	0.252147	1.20321	2.90522	2.94233	1.9117	0.0966082	0.0968119	0.0799556	0.0735259	0.0770899	0.049798	0.0618485	0.0969246	0.107557
	-0.0310784	-0.0118035	-0.0091277	0.0182554	0.211696	1.14627	2.88695	2.92983	1.83981	0.131963	0.0809772	0.0592579	0.0752296	0.0504522	0.0777441	0.070488	0.0962988	0.119049
	-0.0367416	-0.0237072	-0.0174559	0.0143488	0.259002	1.29557	2.99911	2.81786	1.68071	0.0912346	0.0911764	0.073047	0.0876149	0.0500197	0.0509944	0.0730638	0.102016	0.0985596
	-0.0540153	-0.0502424	-0.0337634	-0.0341706	-0.0217778	0.0300941	0.165172	0.371862	1.55131	4.083	4.16499	2.66644	0.113701	0.120923	0.0751116	0.0935928	0.105618	0.0973322
	-0.0418756	-0.0243712	-0.00353897	0.032836	0.309406	1.44024	3.10509	2.96741	1.71591	0.106613	0.0676569	0.0693021	0.0806411	0.0822347	0.0510439	0.0275562	0.107789	0.120836
	-0.0188428	-0.0287238	-0.00754774	0.0361894	0.285347	1.34227	2.9539	2.83754	1.64281	0.153044	0.159182	0.143771	0.0603914	0.0401423	0.0401423	0.0708268	0.114152	0.128042
	-0.0597677	-0.0437901	-0.0396907	-0.0363624	-0.0376071	-0.0195488	0.0226236	0.245108	1.54952	4.31112	4.4201	2.84065	0.124712	0.13709	0.12247	0.107864	0.0848418	0.0768893
	-0.0587836	-0.0471214	-0.0353716	-0.0316457	-0.0320947	-0.0362449	0.023166	0.284312	1.64301	4.44588	4.40268	2.93354	0.130351	0.119493	0.0961004	0.0832791	0.113552	0.0766889
	-0.0468899	-0.0472884	-0.0390488	-0.0235587	0.12078	0.650261	1.48182	1.58188	1.62723	2.29468	2.36222	1.48499	0.107648	0.110153	0.0740887	0.0677869	0.0834108	0.0863568
	-0.0583394	-0.049908	-0.0431168	-0.0385562	-0.0125665	0.068312	0.233969	0.482217	1.58547	4.11967	4.19295	2.74849	0.142454	0.13037	0.0826095	0.0799654	0.101355	0.103792
	-0.0549174	-0.0589563	-0.0413643	-0.0323328	0.0357187	0.369769	0.916166	1.07418	1.60504	3.18888	3.35451	2.24007	0.13377	0.127702	0.101385	0.097149	0.0932503	0.0775439
	-0.059163	-0.0524247	-0.0352173	-0.0337967	-0.0498889	-0.0340281	0.0438326	0.272747	1.6306	4.46757	4.54389	2.80108	0.113552	0.13246	0.0973706	0.100673	0.111106	0.0936716
	-0.0589743	-0.0622495	-0.0567672	-0.043672	-0.0382788	-0.0400397	0.0117206	0.275647	1.6609	4.55915	4.44957	2.8723	0.0929322	0.141366	0.0721612	0.069191	0.0943149	0.104283
	-0.0564014	-0.0525066	-0.0500847	-0.0403276	-0.0171134	-0.0273134	0.0125848	0.263077	1.63084	4.42783	4.45484	2.85932	0.0929965	0.114168	0.110269	0.100621	0.111413	0.0895031
	-0.0526936	-0.0501266	-0.0446936	-0.0353041	-0.0155008	-0.0211718	0.03535	0.268923	1.66913	4.48311	4.48165	2.82188	0.0781645	0.101369	0.107218	0.100594	0.0947051	0.0752327
	-0.056367	-0.0508235	-0.0533847	-0.0547059	-0.0381123	-0.0316451	0.0203729	0.275065	1.63115	4.36825	4.33232	2.7625	0.0976433	0.145123	0.0768932	0.0940745	0.0752508	0.0593233
	-0.0603169	-0.0339495	-0.0389657	-0.067292	-0.0466198	-0.0138375	0.035302	0.255955	1.4746	4.18201	4.38025	2.80555	0.0782367	0.0882664	0.124331	0.10666	0.112414	0.0701903
	-0.0560652	-0.0413046	-0.0495442	-0.0462554	-0.0445209	-0.0428275	0.0150047	0.224464	1.46155	4.32065	4.45929	3.02031	0.119974	0.122647	0.102178	0.105702	0.114269	0.0830772
	-0.0620872	-0.0526379	-0.0458874	-0.0402342	-0.0471316	-0.0173621	0.0113456	0.229604	1.41325	4.21136	4.64021	3.16475	0.124435	0.125169	0.103726	0.0986051	0.102134	0.0597107
	-0.0447349	-0.0403202	-0.0260178	-0.0190623	0.171037	0.919421	2.03917	1.96534	1.6102	1.54554	1.60436	1.09467	0.0643747	0.0824128	0.0560956	0.0604898	0.103639	0.103971
	-0.0400561	-0.0375889	-0.0102107	0.030506	0.303583	1.47942	3.18045	2.96597	1.68774	0.048152	0.0945847	0.0790684	0.0779958	0.0489952	0.0421722	0.0737119	0.0647993	0.127648
	-0.0476012	-0.0265118	0.00265842	0.0447659	0.263957	1.33746	3.04363	2.86398	1.66136	0.0784879	0.10345	0.0863523	0.0891786	0.0640977	0.063123	0.0679026	0.103583	0.142439
	-0.034356	-0.0262899	-0.00855873	0.0220832	0.236811	1.25051	3.02176	3.02133	1.83871	0.0854667	0.0802153	0.0886071	0.0635055	0.0703913	0.0830626	0.0602419	0.0797936	0.126669
	-0.0350388	-0.0295507	-0.0135377	0.0254303	0.272882	1.32926	2.9432	2.84547	1.69481	0.0931311	0.0856105	0.0720418	0.0734191	0.0600139	0.0687863	0.0727552	0.085056	0.128608
	-0.0514753	-0.0436524	-0.0464182	-0.051197	-0.0360843	-0.024738	0.0242217	0.308072	1.71323	4.38507	4.44136	2.6873	0.052851	0.110538	0.094943	0.0803225	0.0843736	0.0792562
	-0.0488186	-0.0517286	-0.0542405	-0.0531973	-0.0488651	-0.0133866	0.0460138	0.311819	1.80029	4.42489	4.39174	2.48706	0.0760556	0.108001	0.119698	0.111246	0.100607	0.0862517
	-0.0505359	-0.0361516	-0.0394572	-0.0443556	-0.0504805	-0.0277781	0.0363149	0.356553	1.94622	4.41848	4.31478	2.31577	0.0961688	0.124006	0.11231	0.104461	0.0985306	0.0699755
	-0.0462291	-0.0332613	-0.0268138	-0.0301519	0.05784	0.366597	0.726456	0.918396	1.84046	3.49842	3.3855	1.85693	0.0788919	0.113406	0.0948864	0.109947	0.0881993	0.0856965
	-0.0439947	-0.0444818	-0.0109422	0.0393822	0.374398	1.62264	2.86179	2.54307	1.08943	0.064818	0.0905945	0.0619311	0.0427135	0.0561815	0.0532574	0.0781441	0.102552	0.110571
	-0.0171516	-0.0186452	-0.0170654	0.0437411	0.367125	1.60761	2.92462	2.61074	1.19546	0.0767564	0.100933	0.0752545	0.0729476	0.0611045	0.035762	0.0881157	0.095978	0.155414
	-0.01232	-0.00746261	0.00347728	0.0368019	0.33047	1.45326	2.77229	2.57631	1.22094	0.0708407	0.0697351	0.0929107	0.0566488	0.0662389	0.0613654	0.0555379	0.0907666	0.111457
	-0.0411279	-0.0361375	-0.0465044	-0.0291961	0.192762	1.02252	1.96222	1.87997	1.43406	1.51898	1.45609	0.780597	0.0767095	0.0604953	0.0770653	0.0878651	0.106055	0.122758
	-0.0499058	-0.0574188	-0.051732	-0.0386666	-0.0359817	-0.0263769	0.0278256	0.350258	2.0213	4.4248	4.17989	2.25561	0.0633698	0.119978	0.0936605	0.0817536	0.092463	0.0696452
	-0.0298896	-0.0250765	-0.0140059	0.0149374	0.294026	1.23488	2.31292	2.1581	1.23285	0.886055	0.818937	0.428037	0.0726456	0.0601418	0.0630659	0.0861238	0.106715	0.0999359
	-0.0356712	-0.0201031	-0.00375478	0.0281194	0.338075	1.47972	2.80706	2.67706	1.27827	0.0523605	0.064565	0.0891446	0.0746575	0.0887863	0.0575956	0.0446556	0.0964006	0.12192
	-0.0265993	-0.0233684	-0.00574333	0.0425343	0.340742	1.50737	2.83566	2.57851	1.23652	0.0804671	0.0721029	0.0854245	0.0652416	0.052654	0.0477805	0.0697609	0.11365	0.14123
	-0.0479918	-0.0422493	-0.0132837	0.0320729	0.348652	1.57928	2.90277	2.60722	1.15194	0.0740776	0.0867331	0.0530875	0.0684062	0.0510393	0.0500646	0.0663509	0.0866545	0.108032
	-0.0350493	-0.0332127	-0.0109076	0.024434	0.281547	1.26345	2.45278	2.29119	1.39684	0.813631	0.735996	0.482847	0.0833695	0.0470421	0.0762834	0.0633036	0.0963363	0.100545
	-0.0405583	-0.0477172	-0.045426	-0.0323606	-0.0161254	0.050178	0.162415	0.453411	1.83582	4.29266	4.12628	2.31321	0.0481395	0.090514	0.0856404	0.0855663	0.103304	0.0854926
	-0.0298852	-0.0101564	-0.0180929	0.0271844	0.331575	1.4873	2.90628	2.69456	1.36656	0.0894964	0.0767972	0.08282	0.0768287	0.0671653	0.0652159	0.0728574	0.106794	0.144609
	-0.0406413	-0.025925	-0.0151812	0.0320929	0.321537	1.48005	2.81658	2.62418	1.31705	0.0721161	0.068203	0.0724585	0.0532503	0.0417317	0.0466052	0.0869528	0.10455	0.129294
	-0.0347762	-0.0240434	-0.00603379	0.0447577	0.3486	1.51293	2.8818	2.68495	1.34706	0.0768092	0.0708451	0.081978	0.0699954	0.0507628	0.0556364	0.0787239	0.112385	0.109261
	-0.0335119	-0.0303253	-0.00932924	0.0358883	0.331959	1.49053	2.88052	2.66277	1.32778	0.0935774	0.0671899	0.0872058	0.0731836	0.0998371	0.0676716	0.0691003	0.0915879	0.111348
	-0.0340552	-0.0300274	-0.0221063	0.0406574	0.318682	1.45782	2.77339	2.5444	1.34815	0.0837558	0.101517	0.0911081	0.0711755	0.0651284	0.0407606	0.0710745	0.0845263	0.101739
	-0.0164242	-0.019644	-0.0112322	0.0401653	0.328988	1.44623	2.79877	2.6344	1.28338	0.0842748	0.0923918	0.0661061	0.0694235	0.0826404	0.0563232	0.107703	0.105255	0.123088
	-0.042154	-0.0300934	-0.0100871	0.0444796	0.364855	1.61753	2.88071	2.6418	1.22056	0.0469579	0.057126	0.0787232	0.0597652	0.0548603	0.0470626	0.0776285	0.0966817	0.103394
	-0.0295019	-0.0291146	-0.024213	0.031169	0.378711	1.59133	2.84651	2.61237	1.1228	0.0870492	0.0672804	0.0562696	0.068843	0.0536034	0.0711482	0.0829217	0.0843486	0.13982
	-0.0368497	-0.040678	-0.0412341	-0.0114469	0.137475	0.768792	1.54297	1.59166	1.56042	2.18485	2.14178	1.25389	0.0904548	0.063728	0.0890705	0.0654836	0.0877949	0.113979
	-0.0447468	-0.0593301	-0.0669312	-0.0472585	-0.0282335	-0.0202455	0.0260934	0.304289	1.78032	4.50362	4.5225	2.74763	0.100339	0.11561	0.100989	0.117068	0.115899	0.110317
	-0.0592527	-0.056387	-0.0431398	-0.0274612	-0.0200915	-0.0278207	0.0327221	0.286465	1.67692	4.2314	4.26064	2.67374	0.108941	0.0955567	0.106279	0.126578	0.0994348	0.0829093
	-0.0432267	-0.0400179	-0.0352887	-0.0372757	-0.0299526	-0.0188414	0.0463386	0.330988	1.84452	4.47998	4.37557	2.53021	0.0767029	0.101752	0.099803	0.09402	0.088172	0.083232
	-0.0344901	-0.0344458	-0.0369331	-0.0347077	-0.046669	-0.0307889	0.0348274	0.357928	1.94046	4.47335	4.3154	2.48806	0.073301	0.104912	0.0854176	0.105258	0.0734466	0.083837
	-0.0487217	-0.034835	-0.0586291	-0.0576652	-0.0367277	-0.0148744	0.0288543	0.349632	1.96977	4.51235	4.42024	2.48362	0.0726843	0.106286	0.0926404	0.0905151	0.0670939	0.089048
	-0.0655698	-0.044768	-0.0291888	-0.014951	0.0623011	0.38359	0.774522	0.947947	1.84315	3.44765	3.25035	1.77176	0.0608142	0.107067	0.104142	0.107934	0.084759	0.0867311
	-0.0377736	-0.020778	-0.0181922	0.0148941	0.322637	1.48254	2.82612	2.60224	1.27435	0.0572511	0.0989271	0.0619328	0.0684698	0.0675055	0.0675055	0.0598344	0.103383	0.128304
	-0.0462743	-0.0410739	-0.0377682	-0.0344795	-0.0310512	-0.0244833	0.038064	0.336007	1.85775	4.49129	4.26517	2.51395	0.104072	0.115684	0.119583	0.134026	0.093566	0.0879178
	-0.0397094	-0.046481	-0.0513656	-0.0370583	-0.0314581	-0.0183845	0.0381808	0.336241	1.8186	4.68246	4.59243	2.72646	0.0698348	0.136736	0.081177	0.0889621	0.0818636	0.0922314
	-0.0616425	-0.0568072	-0.041678	-0.0249464	-0.0298207	-0.0207581	0.0395599	0.357556	1.92027	4.533	4.48178	2.44495	0.0511291	0.0909876	0.121204	0.101526	0.090394	0.0796722
	-0.0552131	-0.0510417	-0.0428022	-0.0409938	-0.0343908	-0.0330092	0.0272518	0.377737	1.93081	4.58796	4.39274	2.50808	0.0688606	0.124483	0.0962168	0.102499	0.096252	0.0630891
	-0.0498416	-0.0495873	-0.0463555	-0.0487595	-0.0238399	-0.0218396	0.0582834	0.330871	1.83029	4.55411	4.44416	2.56459	0.0497084	0.116032	0.0965379	0.0981592	0.09264	0.0904249
	-0.0528799	-0.0379979	-0.0305359	-0.047943	-0.0343112	-0.0146313	0.0335337	0.295267	1.72619	4.397	4.33511	2.64137	0.104837	0.119249	0.114375	0.0903289	0.120109	0.101411
	-0.0516527	-0.0396142	-0.0416355	-0.0503488	-0.0262308	-0.00730411	0.0372762	0.30957	1.75483	4.45904	4.56269	2.76421	0.104104	0.103129	0.102154	0.0867974	0.0898739	0.0783321
	-0.0441322	-0.0383675	-0.0348004	-0.0550292	-0.0375259	-0.00420628	0.0490667	0.314109	1.76705	4.41328	4.30161	2.55647	0.0994295	0.105445	0.126889	0.121462	0.0988096	0.0908571
	-0.0656996	-0.0577553	-0.0371608	-0.0515376	-0.0452523	-0.0146337	0.0338672	0.284805	1.63045	4.36753	4.30561	2.68378	0.115087	0.0976155	0.0868937	0.123169	0.106993	0.0984645
	-0.0527202	-0.0321618	-0.0367849	-0.0492144	-0.0421914	-0.0134152	0.0351306	0.32641	1.88663	4.47146	4.34271	2.51141	0.0512346	0.124507	0.123532	0.0995451	0.108787	0.0968016
	-0.055423	-0.0465932	-0.0489252	-0.0431921	-0.030712	-0.0300069	0.044269	0.33319	1.92917	4.57637	4.40478	2.45587	0.0801202	0.100296	0.0934731	0.122136	0.0850934	0.0887273
	-0.0526845	-0.0413653	-0.029051	-0.0336811	-0.0398002	-0.0167812	0.0550075	0.371901	1.99884	4.57327	4.43546	2.449	0.0588263	0.120643	0.13039	0.0758813	0.0912757	0.0598403
	-0.0500575	-0.0399664	-0.0345088	-0.0255467	0.0289836	0.240991	0.516762	0.68654	1.82411	3.70774	3.61769	2.02989	0.0843588	0.109346	0.101548	0.0937581	0.098097	0.0838969
	-0.0420178	-0.040214	-0.0571429	-0.0461939	-0.0384276	-0.0144154	0.0356312	0.326112	1.82215	4.36107	4.38647	2.49116	0.0838772	0.114754	0.116703	0.0937197	0.0946002	0.101091
	-0.0364765	-0.0467116	-0.0315662	-0.0326692	-0.0438696	-0.0404395	0.0225891	0.327701	1.80085	4.41541	4.36378	2.5214	0.0453031	0.119131	0.080143	0.0958512	0.0956165	0.0737515
	-0.0610882	-0.022173	-0.0342419	-0.0401238	-0.0275006	0.000100295	0.035943	0.330342	1.78736	4.35255	4.26223	2.5376	0.101463	0.113862	0.101191	0.113464	0.0878587	0.0778239
	-0.0420763	-0.0529754	-0.0400066	-0.0471603	-0.0440322	-0.0169927	0.0404467	0.351837	1.92681	4.54996	4.55839	2.5634	0.0683954	0.0887073	0.0945556	0.112863	0.0931062	0.108902
	-0.0532102	-0.0525907	-0.0402679	-0.0277592	-0.0450962	-0.0256418	0.0340494	0.339726	1.9619	4.59834	4.40064	2.35999	0.0636304	0.148379	0.138632	0.104923	0.0960156	0.0800435
	-0.031936	-0.0273995	-0.0115418	0.0169436	0.185118	0.947156	1.8331	1.84627	1.42486	1.53655	1.46885	0.80588	0.070711	0.071759	0.0795567	0.0787164	0.100147	0.101675
	-0.0542277	-0.0456967	-0.0470057	-0.0435682	-0.05871	-0.0355855	0.0402917	0.35302	1.9379	4.50396	4.31344	2.32987	0.0404803	0.111048	0.127618	0.0828024	0.106076	0.0788056
	-0.0448364	-0.0451351	-0.0426393	-0.028799	0.0389464	0.352995	0.718849	0.866261	1.77972	3.38564	3.28031	1.72834	0.0813988	0.106197	0.0808546	0.100606	0.112672	0.0816797
	-0.0319209	-0.0215865	0.00377892	0.0464826	0.357485	1.57696	2.91776	2.67031	1.20964	0.0612353	0.0710833	0.0729727	0.0869592	0.0591426	0.0727885	0.0653249	0.106073	0.139877
	-0.0416767	-0.0319176	-0.0175328	0.0235217	0.32779	1.49781	2.78725	2.53316	1.18655	0.0636496	0.0880151	0.0566222	0.0783349	0.0559897	0.0403943	0.0670061	0.0793599	0.127387
	-0.0340111	-0.0275382	-0.00631295	0.0494464	0.364708	1.50869	2.75425	2.60598	1.22959	0.0559568	0.0789113	0.093262	0.0478251	0.0632844	0.0662086	0.0873486	0.107858	0.132868
	-0.0362317	-0.0208515	-0.0147063	0.0221254	0.243276	1.14081	2.23586	2.18757	1.46575	0.989381	0.948228	0.569714	0.0821801	0.0762062	0.0586614	0.0689424	0.108604	0.0995871
	-0.0367045	-0.0376671	-0.037937	-0.0256564	0.093325	0.520354	0.980243	1.11891	1.7327	2.89172	2.70868	1.49076	0.0677246	0.0793897	0.0881621	0.0950078	0.0803586	0.0792955
	-0.0647756	-0.0492518	-0.0360131	-0.0495455	-0.0520292	-0.0227205	0.0377324	0.357325	1.99383	4.38711	4.23306	2.25755	0.0762635	0.0994473	0.103346	0.101488	0.0995383	0.0721573
	-0.0430819	-0.0488687	-0.0523705	-0.035003	-0.0292016	-0.00420101	0.030925	0.362428	2.04277	4.50173	4.28426	2.39792	0.0864094	0.117066	0.0985469	0.074293	0.0854015	0.0726412
	-0.0597403	-0.0483324	-0.0501245	-0.0536614	-0.0295842	0.0011592	0.0281758	0.329054	1.96059	4.52703	4.34592	2.36047	0.0966345	0.121422	0.0951051	0.0975816	0.0967714	0.100338
	-0.0713493	-0.0508795	-0.04228	-0.0498708	-0.0438333	-0.00867612	0.0469941	0.316073	1.83388	4.56437	4.55866	2.78171	0.0607383	0.0898227	0.104443	0.105625	0.102865	0.0763258
	-0.0390697	-0.0523806	-0.0564961	-0.0430631	-0.0364834	-0.0210399	0.0395479	0.326733	1.91999	4.47162	4.45795	2.52137	0.0562577	0.122644	0.108998	0.120297	0.10492	0.0892584
	-0.0616866	-0.0521597	-0.0593355	-0.0516551	-0.0306943	-0.0211758	0.0106009	0.303956	1.80898	4.48224	4.43843	2.59233	0.0844414	0.086506	0.0991772	0.120466	0.112034	0.0704977
	-0.0493856	-0.0326998	-0.0203685	0.0363743	0.304819	1.40239	2.83887	2.69037	1.42829	0.0775881	0.0991025	0.0748282	0.0932234	0.0575882	0.061487	0.0615463	0.111959	0.122812
	-0.0492775	-0.0297814	-0.0142022	0.0201559	0.344653	1.53045	2.84319	2.54006	1.20334	0.0748454	0.0650846	0.0669769	0.0944042	0.0493567	0.0746992	0.0942625	0.102553	0.137599
	-0.0338953	-0.022698	0.00779736	0.0275597	0.266916	1.19857	2.26144	2.08865	1.43992	1.03129	1.00835	0.560038	0.0658602	0.0584079	0.0827757	0.0773929	0.101419	0.124036
	-0.0361834	-0.0368805	-0.0223158	0.00813717	0.193672	0.968611	1.94274	1.90634	1.62583	1.61221	1.66381	0.862949	0.0839447	0.0679188	0.102034	0.0757036	0.0885559	0.117709
	-0.0378436	-0.0261703	-0.0113602	0.0171654	0.206003	0.909318	1.80996	1.77688	1.5638	1.7683	1.68237	0.976348	0.0835509	0.0625991	0.0869669	0.0758308	0.108012	0.0894472
	-0.0456373	-0.0403593	-0.0474452	-0.0451996	-0.0395703	-0.0307428	0.0511269	0.367292	1.89385	4.39727	4.40208	2.45184	0.0841365	0.118619	0.0971755	0.106438	0.106849	0.114116
	-0.0613313	-0.0457632	-0.040314	-0.0498321	-0.00734201	0.119843	0.321884	0.575063	1.86227	3.92669	3.79047	2.20975	0.0925694	0.122095	0.0879799	0.103762	0.10166	0.0851122
	-0.0356453	-0.0310534	-0.0196304	0.0375696	0.332068	1.41404	2.7237	2.54556	1.30291	0.0864694	0.0959683	0.0926808	0.0833721	0.0601987	0.0572746	0.0696957	0.0711637	0.135717
	-0.0369317	-0.0412249	-0.0430662	-0.0575522	-0.0414832	-0.0171593	0.0479758	0.358486	1.93023	4.31927	4.23241	2.24478	0.0599956	0.0901175	0.111561	0.124353	0.097814	0.0795383
	-0.0657747	-0.0599325	-0.0535012	-0.0497356	-0.0507443	-0.0337558	0.0121784	0.393183	2.04737	4.44306	4.21517	2.19488	0.0690719	0.0943202	0.11089	0.0967589	0.0672019	0.0987483
	-0.069218	-0.062059	-0.0463814	-0.0142694	0.0377772	0.289241	0.651274	0.832819	1.86906	3.59236	3.47785	1.93582	0.0643032	0.134998	0.0735913	0.120602	0.100252	0.0950244
	-0.0231065	-0.0241799	-0.00291392	0.0402172	0.377227	1.60253	2.83227	2.56742	1.09778	0.060731	0.0782306	0.0671588	0.0786144	0.0582815	0.0504838	0.0915976	0.101767	0.119622
	-0.0290732	-0.035734	-0.0362323	0.0299591	0.253765	1.10082	1.96464	1.90657	1.39947	1.32241	1.33565	0.622825	0.0891032	0.0784442	0.0735706	0.0830854	0.116171	0.12213
	-0.0431039	-0.0322496	-0.00384087	0.00336279	0.202494	0.973624	1.85572	1.85616	1.59279	1.82583	1.68239	0.932924	0.0613828	0.0815797	0.0767061	0.0910153	0.0897649	0.129596
	-0.0387573	-0.0527543	-0.0504385	-0.0383371	-0.0345704	0.0398651	0.132343	0.426463	1.989	4.39598	4.24213	2.20674	0.0731711	0.0914185	0.0845956	0.117094	0.0802158	0.0820332
	-0.0381519	-0.0332723	-0.0303512	-0.0172358	0.120441	0.616446	1.20057	1.27943	1.65255	2.53985	2.54315	1.33591	0.0773729	0.0935244	0.071106	0.0976141	0.109968	0.0916914
	-0.039667	-0.044602	-0.0371969	-0.0252144	0.0656462	0.394985	0.739387	0.903872	1.8306	3.36095	3.23751	1.69383	0.0894022	0.0962042	0.101078	0.091563	0.0818163	0.0875098
	-0.045218	-0.0580091	-0.0576084	-0.065954	-0.0381832	-0.0135282	0.0458827	0.403786	2.19155	4.58131	4.29508	2.08782	0.0505361	0.133399	0.12755	0.118831	0.0820525	0.10126
	-0.0420487	-0.0455118	-0.052	-0.0352289	-0.0455022	-0.0200988	0.0529553	0.418251	2.20873	4.7227	4.3099	2.17748	0.0961554	0.130659	0.111165	0.131005	0.107596	0.0867945
	-0.0513915	-0.0435909	-0.0386324	-0.0394671	-0.0436446	-0.0174831	0.05043	0.393374	2.14039	4.43457	4.29501	2.19622	0.070485	0.0976409	0.112262	0.094265	0.0748127	0.0925576
	-0.0378405	-0.0284354	-0.0141899	0.011961	0.224383	1.04403	1.9187	1.87443	1.51947	1.60532	1.51599	0.839507	0.0925702	0.080035	0.080035	0.0819528	0.100706	0.123834
	-0.0366575	-0.0377309	-0.0179378	0.0262268	0.351479	1.54459	2.9411	2.72567	1.29208	0.0499395	0.116927	0.0664857	0.076707	0.0737201	0.0649476	0.0504309	0.109562	0.121989
	-0.0358105	-0.0268039	-0.000194881	0.0408596	0.325286	1.45798	2.83664	2.59542	1.32364	0.128058	0.129353	0.0955184	0.0806381	0.0840556	0.0431177	0.0597552	0.10904	0.117945
	-0.0571473	-0.0525004	-0.0310714	-0.0489156	-0.0376977	-0.024202	0.0445282	0.377109	2.00972	4.65662	4.4831	2.46622	0.0713486	0.132977	0.125179	0.108759	0.1342	0.0524993
	-0.0326057	-0.0286555	-0.0286063	-0.00826776	0.146335	0.747447	1.50903	1.56573	1.69004	2.38406	2.30395	1.31972	0.0660205	0.086029	0.0636106	0.0834064	0.101074	0.113169
	-0.0187541	-0.0248618	-0.0243295	0.0265912	0.3259	1.44714	2.81525	2.66822	1.31458	0.061931	0.0637203	0.0557528	0.0737718	0.0784361	0.0638154	0.0779764	0.118736	0.119777
	-0.0326226	-0.0287721	-0.0150257	0.0219852	0.322781	1.43773	2.81413	2.65802	1.30311	0.073828	0.0778138	0.0827437	0.0873048	0.0582728	0.0485256	0.0502952	0.0923876	0.109002
	-0.0609725	-0.0625769	-0.0621431	-0.0473389	-0.0331824	-0.0270415	0.0314953	0.343871	1.8748	4.534	4.42768	2.65598	0.0728866	0.12308	0.127953	0.103096	0.107629	0.0925868
	-0.024372	-0.0232986	-0.0142238	0.0515207	0.381438	1.62382	2.8753	2.56459	1.13521	0.0811562	0.0777523	0.0450252	0.0884054	0.067926	0.0464823	0.0960186	0.0832193	0.118487
	-0.037373	-0.0348171	-0.0153592	0.0283877	0.276455	1.24036	2.34126	2.21076	1.33336	0.848707	0.791205	0.434741	0.0617239	0.0553823	0.0933961	0.0795908	0.0901769	0.10914
	-0.0521808	-0.0562746	-0.0648902	-0.0357091	-0.0259022	-0.0294191	0.0478583	0.369188	2.00717	4.51699	4.43348	2.44861	0.0532828	0.0776715	0.103989	0.114937	0.0892493	0.087389
	-0.0482144	-0.0559264	-0.0528984	-0.0168422	-0.037803	-0.0306978	0.0371254	0.358196	1.97274	4.55683	4.52626	2.50883	0.0908489	0.136672	0.093785	0.122858	0.0858568	0.0658756
	-0.0518366	-0.0678475	-0.0525544	-0.0189322	-0.0171977	-0.021981	0.0174688	0.337003	1.99177	4.60998	4.31397	2.32664	0.103118	0.101096	0.0923233	0.114244	0.105854	0.101557
	-0.0535917	-0.0470413	-0.0509361	-0.050002	-0.0368542	-0.0208493	0.0331839	0.403969	2.0673	4.58324	4.51635	2.34957	0.0488153	0.0914933	0.114886	0.0970233	0.0990429	0.0828933
	-0.0422616	-0.047451	-0.04858	-0.0423305	-0.0435578	-0.0329695	0.0205599	0.386922	2.09231	4.61646	4.48164	2.34906	0.0824396	0.108453	0.106504	0.105515	0.0812017	0.078566
	-0.0568496	-0.0591844	-0.0521885	-0.0479261	-0.0420722	-0.0330048	0.0256326	0.379533	2.04879	4.67356	4.42357	2.50398	0.061645	0.134593	0.103402	0.102928	0.101061	0.0954782
	-0.032045	-0.0342911	-0.0343319	-0.0104363	0.168652	0.811076	1.50138	1.5061	1.5487	2.11528	1.97539	1.15633	0.0710276	0.0995992	0.066459	0.0707494	0.0728221	0.0838543
	-0.0399799	-0.0378113	-0.0120613	0.0328879	0.390896	1.69592	2.91011	2.66263	1.09853	0.0971833	0.0702285	0.0590374	0.0830213	0.0710841	0.0369692	0.0757649	0.108258	0.127708
	-0.0408173	-0.0372987	-0.0219895	0.0155281	0.287253	1.23227	2.26676	2.17572	1.42496	1.14594	1.08041	0.577582	0.100886	0.083352	0.0667819	0.0732422	0.0837991	0.145384
	-0.0575139	-0.0522469	-0.0623931	-0.0624126	-0.0336157	-0.0284536	0.0321222	0.362733	2.04159	4.67639	4.47998	2.50947	0.0823926	0.111456	0.124127	0.104183	0.100519	0.0994118
	-0.0529629	-0.0408579	-0.0466101	-0.0541314	-0.0500587	-0.0100272	0.0486446	0.363931	2.00227	4.62137	4.46364	2.28951	0.0713185	0.0869976	0.110391	0.109788	0.0836068	0.0908292
	-0.0496872	-0.0526194	-0.0524148	-0.0449331	-0.0329602	-0.0270496	0.0452653	0.402934	2.14425	4.41714	4.22217	2.09956	0.0991316	0.137576	0.125879	0.104606	0.0700933	0.109482
	-0.061195	-0.0618589	-0.0551983	-0.0441102	-0.0470488	-0.0254452	0.0496374	0.35569	2.01184	4.40538	4.34608	2.27497	0.0831787	0.101635	0.114307	0.10491	0.100765	0.0805174
	-0.0500075	-0.0492882	-0.0509572	-0.0351695	-0.0354056	-0.02203	0.0474633	0.306898	1.85242	4.57786	4.41377	2.7483	0.0992058	0.116667	0.126414	0.0920422	0.0924294	0.0934705
	-0.0593515	-0.0522258	-0.0460237	-0.0466297	-0.040321	-0.016424	0.0389884	0.338	1.9346	4.47292	4.32716	2.53042	0.0541755	0.124492	0.117669	0.119483	0.0784888	0.0719324
	-0.0453654	-0.0361593	-0.0440143	-0.0457233	-0.0426301	0.0127346	0.115496	0.357564	1.75133	4.34011	4.18403	2.52463	0.109192	0.122586	0.112839	0.0983078	0.0892891	0.107765
	-0.033623	-0.042154	-0.0216979	0.0284973	0.289164	1.39145	2.86419	2.65281	1.47922	0.055884	0.0813988	0.052744	0.0747784	0.0612266	0.0563531	0.0716212	0.0816146	0.125876
	-0.0426262	-0.0384326	-0.0184756	0.0329219	0.294644	1.41615	3.09348	2.97751	1.77299	0.0823554	0.0868067	0.078351	0.0877141	0.0617423	0.0675906	0.0571317	0.0837528	0.113836
	-0.045475	-0.0256248	-0.0119684	0.0245755	0.368643	1.62354	2.93285	2.65999	1.25477	0.0776482	0.0897509	0.0686392	0.0802378	0.0637619	0.0559642	0.0635168	0.108657	0.149993
	-0.0445497	-0.0494404	-0.0433444	-0.0263147	0.0448416	0.331909	0.609873	0.853899	1.96098	3.7994	3.56589	1.87035	0.0787386	0.101744	0.0890732	0.0888805	0.0879469	0.0960549
	-0.0540992	-0.0403898	-0.0495216	-0.0670975	-0.038936	0.0393808	0.149558	0.478128	2.22977	4.4564	4.20288	2.01608	0.0270425	0.119432	0.102862	0.0834323	0.0854108	0.0520041
	-0.0411673	-0.0311316	-0.0238904	-0.0266524	0.0247382	0.214255	0.47676	0.780721	2.06401	3.87272	3.64236	1.80762	0.0797715	0.125794	0.101426	0.102014	0.0749821	0.0775967
	-0.0525052	-0.0476477	-0.0405373	-0.0335525	-0.0262643	-0.00971244	0.0313836	0.394532	2.16344	4.64404	4.28347	2.11534	0.073714	0.0904829	0.125573	0.0963805	0.0979068	0.0999227
	-0.0487272	-0.0440245	-0.0541375	-0.0361043	-0.0278075	-0.0174495	0.0409089	0.365067	2.09426	4.62465	4.35445	2.21562	0.0769625	0.0851056	0.125069	0.103622	0.105477	0.0938689
	-0.0634623	-0.0460354	-0.0207031	-0.00624642	0.177918	0.868975	1.67555	1.67811	1.55353	1.92427	1.82755	0.934668	0.04745	0.075298	0.0645762	0.102769	0.079207	0.149167
	-0.0442894	-0.0433378	-0.0428879	-0.0491374	-0.0452484	-0.0246139	0.0487655	0.37162	2.01524	4.39738	4.21287	2.20055	0.0710232	0.0972253	0.112821	0.115934	0.113257	0.08036
	-0.0599957	-0.0512768	-0.0409099	-0.0423903	-0.035828	-0.0150734	0.0434529	0.363938	2.03164	4.42413	4.16962	2.20525	0.0825544	0.0903207	0.0951943	0.0904739	0.0968033	0.100901
	-0.0453649	-0.0355836	-0.032458	-0.0166898	0.108659	0.542457	1.05568	1.15552	1.73085	2.92996	2.72992	1.44008	0.0772047	0.115084	0.0507529	0.0766236	0.0964458	0.101408
	-0.0606436	-0.0451198	-0.0327648	-0.0446577	-0.038591	-0.0165315	0.0421958	0.409427	2.16533	4.50448	4.26874	2.01143	0.0723956	0.0956107	0.102434	0.121715	0.0963978	0.109978
	-0.0578575	-0.0518934	-0.0492092	-0.0221248	-0.0370014	-0.0256695	0.0407084	0.403845	2.13789	4.44856	4.24651	2.05989	0.0715992	0.108136	0.0983888	0.0972817	0.111244	0.0986165
	-0.0302169	-0.0318323	-0.0359317	-0.0333581	-0.0135956	-0.0117677	0.0193148	0.347356	2.04101	4.35858	4.12029	2.11675	0.0672398	0.123963	0.108367	0.0908703	0.105067	0.0725242
	-0.0518962	-0.0443611	-0.0471675	-0.0422692	-0.0313049	-0.0183369	0.0345208	0.384034	2.05387	4.37676	4.23373	2.14852	0.0782813	0.132971	0.107629	0.111079	0.0981735	0.0972433
	-0.0453451	-0.0486203	-0.0407815	-0.0268717	-0.031746	-0.0175019	0.0604922	0.392358	2.00231	4.3013	4.14069	2.27141	0.0680966	0.104654	0.0968565	0.0919435	0.0730668	0.0808207
	-0.0501463	-0.0507105	-0.0565689	-0.0453814	-0.0403175	-0.0130428	0.0243681	0.361315	2.00174	4.36918	4.29385	2.1557	0.0848536	0.122879	0.0721942	0.107861	0.087018	0.0736159
	-0.0604993	-0.0560182	-0.0380824	-0.0214204	-0.023604	-0.0149827	0.0484611	0.346804	1.93393	4.46482	4.33205	2.30541	0.0552791	0.120597	0.0972036	0.115067	0.0803726	0.0978298
	-0.0504783	-0.0522267	-0.0417945	-0.0501602	-0.0489329	-0.0351255	0.0389825	0.324677	1.91498	4.50239	4.33525	2.32868	0.0641802	0.121805	0.100361	0.111542	0.0774932	0.0795763
	-0.060042	-0.0485566	-0.053965	-0.0458078	-0.0365431	-0.0287662	0.017012	0.340523	1.85702	4.17132	4.20663	2.34184	0.0935797	0.0832137	0.105632	0.102137	0.0879696	0.080615
	-0.057094	-0.0463168	-0.0425774	-0.0333373	-0.028527	0.00145835	0.0315214	0.367037	2.07293	4.42095	4.264	2.16249	0.0781828	0.0832029	0.101722	0.11447	0.0879308	0.0878206
	-0.0526458	-0.0496804	-0.0463009	-0.0295395	-0.0292859	-0.0201225	0.0442509	0.37255	2.05765	4.47211	4.25791	2.11685	0.0720334	0.128976	0.13385	0.0936505	0.0807212	0.0890067
	-0.0577059	-0.0494736	-0.0518216	-0.0349609	-0.0317861	-0.0233712	0.0364985	0.389203	2.0501	4.41581	4.23455	2.19431	0.112198	0.125541	0.11092	0.0924789	0.0767608	0.0784226
	-0.0557419	-0.0627129	-0.0493349	-0.0444762	-0.0252093	-0.0166791	0.0347783	0.350885	1.86211	4.37822	4.20812	2.23273	0.0687655	0.128235	0.0989934	0.0918365	0.0831467	0.0870901
	-0.0533307	-0.0511067	-0.0392177	-0.0302459	-0.0365721	-0.0324894	0.0260699	0.329457	1.81281	4.35529	4.2237	2.45114	0.0642933	0.0894788	0.100201	0.0955692	0.0729583	0.0713637
	-0.050049	-0.0438638	-0.0288653	0.0099534	0.194745	0.966244	1.91422	1.86959	1.47948	1.42669	1.47854	0.856265	0.0739959	0.096048	0.0843514	0.0841736	0.0925756	0.117697
	-0.0272874	-0.0237467	-0.0102703	0.0309732	0.362499	1.56919	2.90665	2.63447	1.19259	0.0733932	0.0879689	0.0730602	0.0680794	0.0603759	0.0613506	0.0584887	0.101309	0.132522
	-0.0549262	-0.0385945	-0.0340613	-0.0097585	0.138548	0.682932	1.29305	1.34126	1.6332	2.45578	2.34338	1.35305	0.0625131	0.101566	0.0567291	0.0876907	0.0778445	0.104295
	-0.0539514	-0.0467593	-0.0448773	-0.0457022	-0.0599227	-0.0246408	0.0162094	0.258429	1.57379	4.44284	4.5418	3.00455	0.122918	0.123767	0.113046	0.0946635	0.0976167	0.0960659
	-0.0622626	-0.0609791	-0.0550223	-0.0443116	-0.0379564	-0.0359223	0.0151093	0.291883	1.62245	4.43416	4.47868	2.91535	0.109916	0.114727	0.113752	0.100313	0.0894682	0.0869208
	-0.0637726	-0.0520661	-0.0375013	-0.0140234	0.0743301	0.485253	1.04027	1.17896	1.70577	3.00963	2.99677	1.82113	0.0799748	0.0961367	0.0746931	0.101216	0.0706259	0.107423
	-0.033178	-0.0335764	-0.0147323	0.0312504	0.31217	1.43625	3.02087	2.88207	1.59403	0.0802662	0.0877286	0.0807262	0.0574668	0.0631476	0.0534005	0.0714712	0.091857	0.126858
	-0.0406715	-0.0345528	-0.0128776	0.0366323	0.326989	1.47329	3.02192	2.84855	1.58447	0.0594367	0.0735469	0.0737939	0.0895962	0.035126	0.0809375	0.0605385	0.100711	0.113625
	-0.0262843	-0.0216591	-0.0157838	0.0319872	0.329987	1.53813	3.07179	2.83717	1.51177	0.0615205	0.103749	0.0556251	0.0857262	0.0369159	0.0710308	0.077303	0.0878188	0.105807
	-0.0402182	-0.0372639	-0.031937	-0.00115604	0.190285	0.941735	1.91403	1.89825	1.5458	1.66125	1.72723	1.07206	0.0789143	0.111217	0.0663806	0.0800821	0.069496	0.12047
	-0.0283178	-0.0361739	-0.0178451	0.0385898	0.321139	1.47943	3.07054	2.88901	1.5529	0.0672186	0.0723681	0.0709699	0.0784007	0.101155	0.0650911	0.0731726	0.108084	0.138699
	-0.0202643	-0.0365739	-0.024971	0.0272612	0.33478	1.51215	2.98039	2.88814	1.47259	0.0765464	0.0914421	0.0450822	0.0758534	0.0699004	0.054305	0.0320134	0.0852144	0.1145
	-0.0388578	-0.0390683	-0.00412973	0.0279328	0.30908	1.51574	3.02126	2.80802	1.39062	0.0698651	0.0796113	0.0874567	0.0669877	0.0469583	0.0674273	0.0571907	0.10435	0.143161
	-0.0362937	-0.0304737	-0.023977	-0.0228045	0.0263559	0.241607	0.538121	0.72606	1.67687	3.77299	3.71764	2.28203	0.0937466	0.105066	0.0816733	0.0870709	0.102255	0.11785
	-0.0402173	-0.0460262	-0.0527029	-0.0531998	-0.0586105	-0.0308129	0.0251032	0.302419	1.76295	4.54523	4.55829	2.75859	0.0947896	0.120563	0.0961948	0.104454	0.0889537	0.0651174
	-0.0611055	-0.0639822	-0.0646775	-0.0452334	-0.0398402	-0.0385786	0.0258728	0.320577	1.79951	4.55246	4.53618	2.71682	0.0469428	0.111778	0.133221	0.0875206	0.0911487	0.0960887
	-0.0531039	-0.0491648	-0.0512921	-0.0560515	-0.0661062	-0.0358138	0.0169209	0.331597	1.94189	4.66072	4.51884	2.5755	0.0755131	0.113192	0.120015	0.116283	0.103049	0.0512555
	-0.0585263	-0.0424822	-0.0494781	-0.0505213	-0.0454166	-0.0277997	0.0327311	0.340577	1.86943	4.51912	4.5125	2.65081	0.0604447	0.142102	0.113836	0.0951867	0.0785351	0.0801305
	-0.0604339	-0.0581988	-0.0535595	-0.048502	-0.0185535	0.00709472	0.0453347	0.346071	1.90798	4.70639	4.49534	2.58012	0.0784876	0.147809	0.138062	0.0899688	0.0972489	0.0960968
	-0.0673392	-0.0667529	-0.0533011	-0.0403351	-0.042023	-0.0370816	0.0274372	0.321133	1.82853	4.47835	4.41518	2.52796	0.0770413	0.120926	0.0770637	0.0926978	0.0952638	0.069965
	-0.0318721	-0.0269704	-0.0114481	0.0351303	0.290818	1.40187	2.77164	2.5788	1.34272	0.0671251	0.0669215	0.0815192	0.0534935	0.0575912	0.0800095	0.0467893	0.117235	0.110543
	-0.026277	-0.0235881	-0.0198402	0.0258541	0.339023	1.56166	2.86752	2.62237	1.27497	0.0654534	0.0629514	0.0745145	0.0826527	0.0490925	0.0666373	0.0649863	0.0817082	0.132859
	-0.0412723	-0.014584	-0.00478165	0.0184585	0.336169	1.49536	2.80687	2.64992	1.28499	0.0483035	0.0753602	0.0790082	0.0651741	0.0716936	0.0502499	0.0892383	0.115196	0.128731
	-0.0374486	-0.0297809	0.00767805	0.056641	0.330482	1.47581	2.7675	2.54421	1.26296	0.0822828	0.0962039	0.099785	0.0578085	0.0901848	0.052171	0.0611818	0.0924004	0.146364
	-0.0337482	-0.0275962	-0.0099958	0.0365631	0.352988	1.53623	2.8089	2.52666	1.23677	0.0552893	0.114858	0.0967224	0.0836221	0.0595787	0.065427	0.0885293	0.0941837	0.10269
	-0.0284651	-0.0209189	-0.00947132	0.0448869	0.363656	1.58037	2.84885	2.56933	1.11447	0.0476222	0.0881926	0.0769987	0.0860759	0.0522749	0.0474014	0.049245	0.100673	0.10796
	-0.0280992	-0.0166803	-0.0104043	0.024997	0.345115	1.48859	2.68904	2.52433	1.45777	0.986576	0.960509	0.527722	0.0627139	0.0820093	0.082984	0.055191	0.106278	0.164495
	-0.0759488	-0.0600266	-0.0497251	-0.0416373	0.0281487	0.304738	0.67927	0.967825	2.30413	4.51273	4.4232	2.4345	0.0934467	0.13776	0.133861	0.120378	0.106732	0.126692
	-0.061277	-0.025294	-0.0127089	0.0520021	0.400935	1.90378	3.77172	3.55272	1.86046	0.0907894	0.112071	0.119123	0.0866977	0.0733761	0.0899462	0.0882804	0.128341	0.137556
	-0.0700687	-0.0480167	-0.0112122	0.0606628	0.470155	2.00366	3.73668	3.49279	1.67575	0.119979	0.1188	0.0800446	0.100747	0.0767976	0.0914183	0.121366	0.122641	0.149889
	-0.0594236	-0.061371	-0.0591944	-0.0461687	-0.0337292	-0.0235823	0.0416412	0.464866	2.5266	5.76312	5.52531	3.10465	0.127022	0.147281	0.148256	0.115668	0.14041	0.0914075
	-0.0792491	-0.0720569	-0.0698803	-0.0624882	-0.0613017	-0.0371888	0.0319553	0.44828	2.50074	5.90971	5.77334	3.38414	0.132729	0.163041	0.112356	0.127886	0.0884417	0.123732
	-0.0512537	-0.0442384	-0.067468	-0.067885	-0.0425455	-0.0166048	0.0617252	0.467233	2.58252	5.95416	5.78471	3.22462	0.0976054	0.165523	0.114838	0.116944	0.134805	0.107002
	-0.0861376	-0.0697283	-0.069106	-0.0453501	-0.0539005	-0.0336978	0.0466817	0.479564	2.63559	5.8877	5.74942	3.01777	0.0871934	0.135301	0.125554	0.141707	0.114399	0.122397
	-0.0518236	-0.0410354	-0.0271659	0.0361447	0.376658	1.64266	3.15578	2.96956	1.75827	1.04836	1.0598	0.538726	0.104534	0.0937703	0.0791496	0.0837217	0.13434	0.17335
	-0.048774	-0.0366695	-0.00588808	0.0162198	0.404882	1.89462	4.00719	3.74122	2.06189	0.0686223	0.104567	0.100248	0.103574	0.0915429	0.0486556	0.0969068	0.122342	0.158518
	-0.0781428	-0.0656837	-0.0656998	-0.0516211	-0.0422309	0.0413631	0.19723	0.536839	2.24335	5.57664	5.51457	3.33001	0.123204	0.141295	0.119851	0.12432	0.128259	0.0940107
	-0.0699756	-0.0494393	-0.0498731	-0.0585071	-0.05414	-0.032306	0.0417556	0.463537	2.5693	6.00905	5.45805	2.96074	0.0840311	0.166454	0.119668	0.0978607	0.130565	0.0993503
	-0.0756328	-0.0684407	-0.0606672	-0.0387989	-0.0235549	0.0509717	0.169717	0.561496	2.59181	5.70255	5.43549	3.00164	0.102631	0.141013	0.123468	0.125119	0.10653	0.103385
	-0.045753	-0.0254821	-0.0180686	0.0451231	0.49233	2.06578	3.80801	3.50899	1.56252	0.0788368	0.111523	0.0920535	0.100835	0.0843175	0.072621	0.091621	0.108314	0.166664
	-0.0582117	-0.0529448	-0.0557267	-0.0421345	0.041018	0.351022	0.758669	0.983701	2.42181	4.65424	4.50664	2.43038	0.0901953	0.132402	0.111933	0.12217	0.0983496	0.110246
	-0.0602929	-0.0531007	-0.0500404	-0.0255089	0.115862	0.591097	1.16991	1.41523	2.34028	4.15053	4.02863	2.0528	0.117969	0.102782	0.1252	0.105404	0.104541	0.12634
	-0.0405272	-0.0380267	-0.0103047	0.0428713	0.454638	2.07891	3.88075	3.52303	1.6967	0.0750344	0.0950795	0.101105	0.107697	0.0577966	0.0802149	0.0776792	0.108363	0.187759
	-0.0503097	-0.041159	-0.0221919	0.050627	0.441205	1.90041	3.52052	3.31655	1.76174	0.575074	0.576892	0.364414	0.0867687	0.0944618	0.0925124	0.118373	0.12135	0.157814
	-0.0405524	-0.0473572	-0.0269579	0.0644308	0.498161	2.11314	3.89277	3.503	1.634	0.0937699	0.10065	0.0708969	0.0767809	0.0834993	0.0805751	0.0968318	0.121803	0.15532
	-0.0358422	-0.0319585	-0.00785288	0.0575538	0.457423	2.07062	3.93045	3.63959	1.69848	0.0932985	0.1308	0.0950786	0.0798313	0.0989383	0.0823682	0.104171	0.128455	0.169172
	-0.058535	-0.0569418	-0.0501259	-0.0395542	0.0960707	0.667115	1.39623	1.54969	2.08511	3.72688	3.7673	2.31191	0.114742	0.139592	0.119123	0.147579	0.119872	0.144152
	-0.0805877	-0.0548066	-0.0594298	-0.0667621	-0.0434166	-0.013105	0.0218636	0.400676	2.35202	5.74926	5.76262	3.35236	0.10184	0.1816	0.156258	0.132859	0.119736	0.118873
	-0.0763422	-0.0675789	-0.0599939	-0.0580764	-0.0571434	-0.0277291	0.0375738	0.379566	2.23083	5.50887	5.57073	3.34492	0.121642	0.151261	0.125919	0.11978	0.124201	0.125442
	-0.0434748	-0.046418	-0.0315995	0.0323074	0.411157	1.89222	3.92791	3.79402	2.0492	0.106894	0.148294	0.116712	0.107975	0.0999157	0.0677502	0.104658	0.152006	0.168885
	-0.0728094	-0.0497505	-0.0393182	-0.0436599	-0.000726635	0.142814	0.35331	0.677841	2.21554	5.24082	5.0595	3.10687	0.0998709	0.162977	0.113267	0.146072	0.109235	0.0919788
	-0.0664286	-0.0599447	-0.0556899	-0.0571703	-0.0520598	-0.0295926	0.0552905	0.459496	2.61065	5.85921	5.66278	3.1063	0.090419	0.142153	0.110963	0.13542	0.14489	0.119148
	-0.0568705	-0.0449428	-0.0269009	-0.00694955	0.239823	1.11943	2.15749	2.19678	2.26087	2.76744	2.62148	1.41665	0.0846461	0.145069	0.114853	0.129736	0.11639	0.144458
	-0.0741805	-0.0676744	-0.0575936	-0.0445185	-0.0511507	-0.0238904	0.0353181	0.423189	2.37883	5.80586	5.67974	3.26427	0.101652	0.171927	0.161205	0.132275	0.0955668	0.0966752
	-0.0686923	-0.0620976	-0.0670068	-0.0528086	-0.0342792	-0.0230432	0.0303632	0.410678	2.36596	5.67022	5.54846	3.28528	0.0513997	0.149596	0.134975	0.109822	0.0947495	0.106469
	-0.0729749	-0.0578935	-0.0601516	-0.0514084	-0.0616876	-0.0262379	0.0796138	0.505408	2.59979	5.73175	5.51749	3.02126	0.089995	0.144936	0.142987	0.144875	0.110415	0.120673
	-0.063889	-0.0725752	-0.0590257	-0.0765419	-0.0548204	-0.0439347	0.0377221	0.442232	2.54347	5.89218	5.77664	3.1899	0.115447	0.157539	0.126348	0.126832	0.109136	0.129672
	-0.0684026	-0.057028	-0.047381	-0.0475005	-0.0585755	-0.0140868	0.037549	0.485778	2.6283	5.85252	5.56889	3.11373	0.12437	0.132262	0.148832	0.139495	0.139084	0.122735
	-0.0663698	-0.070995	-0.0630254	-0.0537652	-0.0410431	-0.0354781	0.0601697	0.462533	2.58224	5.76792	5.55162	3.00677	0.0867638	0.166472	0.136256	0.138673	0.136929	0.104098
	-0.0676233	-0.0650564	-0.0584451	-0.051331	-0.0386555	-0.0213745	0.0513213	0.439686	2.48193	5.6841	5.31325	2.92451	0.142484	0.145429	0.150303	0.115857	0.119044	0.119377
	-0.0567659	-0.0567991	-0.05567	-0.0568224	-0.0426601	-0.0349072	0.0466926	0.502091	2.64675	5.80081	5.59951	2.78139	0.0931706	0.144401	0.156098	0.111208	0.103674	0.0987343
	-0.0828793	-0.0783871	-0.0626933	-0.0462696	-0.0426052	-0.0401296	0.0115842	0.45398	2.4988	5.85513	5.69946	3.13055	0.0782659	0.135953	0.120358	0.154641	0.0823695	0.0934696
	-0.0609777	-0.0593179	-0.0609462	-0.055104	-0.0492618	-0.0321919	0.03842	0.437532	2.4648	5.81041	5.55458	3.24068	0.0950383	0.142046	0.119627	0.135588	0.0961433	0.129617
	-0.0553756	-0.0427507	-0.024545	0.00934602	0.286376	1.31102	2.51854	2.34858	1.93176	2.0839	2.05409	1.19804	0.104939	0.125807	0.0936418	0.118084	0.128488	0.119162
	-0.0516936	-0.0643406	-0.0533184	0.0100812	0.315962	1.51924	2.80923	2.69961	1.91943	1.71684	1.66469	0.876067	0.130579	0.106378	0.0976059	0.130075	0.110001	0.145712
	-0.0710255	-0.0648071	-0.0544724	-0.0176011	0.0747462	0.427373	0.900054	1.14289	2.35548	4.61763	4.45195	2.3686	0.115192	0.142946	0.123452	0.11069	0.114823	0.118789
	-0.0306829	-0.0378197	-0.0258729	0.044184	0.476232	2.08287	3.89084	3.59608	1.70608	0.102423	0.106962	0.0986252	0.0969619	0.102632	0.0919104	0.104213	0.137422	0.149738
	-0.0667043	-0.0547433	-0.0366522	-0.00789792	0.222156	1.04236	2.01533	2.02413	2.11759	2.92996	2.80891	1.49893	0.105661	0.109581	0.115429	0.141408	0.105176	0.153382
	-0.042159	-0.0406207	-0.0679658	-0.06112	-0.042643	-0.0102925	0.044895	0.438551	2.50322	5.97672	5.73005	3.12945	0.0952157	0.158563	0.131271	0.137568	0.105181	0.120113
	-0.0692633	-0.0672938	-0.0718923	-0.0705308	-0.0434743	-0.0228349	0.0553376	0.467743	2.49225	5.80025	5.6511	3.15844	0.0866016	0.173532	0.0975042	0.160594	0.0961317	0.110422
	-0.0620855	-0.0738252	-0.0713541	-0.0592325	-0.0494897	-0.0254009	0.0586202	0.42069	2.46522	5.84317	5.65124	3.32418	0.11571	0.139722	0.13095	0.105885	0.115086	0.102192
	-0.0503476	-0.0568205	-0.0488832	0.0110691	0.325922	1.55498	3.25323	3.24712	1.95616	0.968472	0.983048	0.603013	0.119566	0.0972313	0.0826106	0.112114	0.118056	0.139279
	-0.0376119	-0.0470391	-0.0447232	-0.00284383	0.265073	1.24333	2.54353	2.55207	2.13212	2.12338	2.08857	1.30136	0.0745657	0.111113	0.10234	0.117549	0.124742	0.145189
[truncated: 154 more rows]

## Sheet: Figure 4b
Power (kW/cm2)	Number of shifts	ZPL Intensity
17.7046	5	2773.39
[truncated: 6 more rows]

## Sheet: Figure 4c
Wavelengths	579.641	579.698	579.755	579.812	579.87	579.927	579.984	580.042	580.099	580.156	580.214	580.271	580.328	580.385	580.443	580.5	580.557	580.615	580.672	580.729	580.786	580.844	580.901	580.958	581.016	581.073	581.13	581.188	581.245	581.302	581.359	581.417	581.474	581.531	581.589	581.646	581.703	581.76	581.818	581.875	581.932	581.99	582.047	582.104	582.161	582.219	582.276	582.333	582.391
[truncated: 202 more rows]
[truncated: 31 more columns]

[truncated: 16 more sheets: Figure 4d, Figure 4e, Figure 5a, Figure 5b, Figure 5c, Figure 5d, Figure 5e, Supp. Fig 5, Supp. Fig 6, Supp. Fig 8, Supp. Fig 9, Supp. Fig 10, Supp. Fig 15, Supp. Fig 24, Supp. Fig 25, Supp. Fig 26]
